# Supplementary material for: Accuracy and Reproducibility in Quantification of Plasma Protein Concentrations by Mass Spectrometry without the Use of Isotopic Standards
Source: PLoS One. 2015 Oct 16;10(10):e0140097. doi: 10.1371/journal.pone.0140097 (PMC4608811; doi:10.1371/journal.pone.0140097)
Supplement: S2 Table — (XLSX) [file pone.0140097.s006.xlsx]

## Sheet: Supplemental Table 2
	Supplemental table 2: changes in ng protein quantified on column after digestion with different amounts of trypsin
			ng on column			ratio trypsin amounts
	no.	Protein Name	0.15 u/µg	0.3 u/µg	0.75 u/µg	0.3/0.15	0.75/0.15
	1	albumin	49.3179	44.6998	45.7606	0.90636	0.92787
	2	haptoglobin	1.41506	0.939078	1.05517	0.663629	0.745667
	3	serotransferrin	3.50566	1.8895	3.17209	0.538985	0.90485
	4	Ig gamma	4.9434	4.61744	4.73756	0.934061	0.95836
	5	ig alpha	0.946722	0.575274	0.800142	0.607648	0.845171
	6	fibrinogen	1.04395	0.78204	1.23417	0.749115	1.18221
	7	Complement C4	0.467124	0.49518	0.549024	1.06006	1.17533
	8	ig mu	0.65436	0.318528	0.612066	0.486778	0.935366
	9	complement c3	1.76312	1.77101	2.06921	1.00448	1.17361
	10	Alpha 2 macroglobulin	2.14523	1.72057	1.80529	0.802044	0.841533
	11	Ig kappa chain C region	1.27142	1.19868	1.52536	0.942785	1.19972
	12	Beta 1B glycoprotein	0.723366	0.740334	0.498288	1.02346	0.688846
	13	Ceruloplasmin	0.719208	0.381906	0.401982	0.531009	0.558923
	14	Alpha 1 antitrypsin	0.585942	0.766626	1.01203	1.30836	1.72719
	15	Ig lambda chain C region	0.630546	0.416892	0.521262	0.66116	0.826684
	16	Kininogen 1	0.223734	0.210252	0.237552	0.939741	1.06176
	17	Complement factor B	0.211764	0.16863	0.18312	0.796311	0.864736
	18	Complement factor H	0.274722	0.30051	0.320712	1.09387	1.16741
	19	Vitamin D binding protein	0.408198	0.317184	0.389424	0.777035	0.954008
	20	Beta 2 glycoprotein 1	0.175308	0.151074	0.170184	0.861763	0.970771
	21	Alpha 2 HS glycoprotein	0.21063	0.149646	0.276402	0.710469	1.31226
	22	Alpha 1 antichymotrypsin	0.211386	0.174384	0.1869	0.824955	0.884165
	23	Alpha 1 acid glycoprotein 1	0.128142	0.13272	0.177072	1.03573	1.38184
	24	Haptoglobin related protein	0.022302	0.03843	0.04284	1.72316	1.9209
	25	Apolipoprotein A I	0.391482	0.405006	1.26302	1.03455	3.22626
	26	Inter alpha trypsin inhibitor heavy chain H2	0.194712	0.195804	0.254898	1.00561	1.3091
	27	Alpha 1B glycoprotein	0.12936	0.115794	0.133224	0.89513	1.02987
	28	Vitronectin	0.142254	0.117222	0.157458	0.824033	1.10688
	29	Clusterin	0.17892	0.167412	0.175266	0.935681	0.979577
	30	C4b binding protein alpha chain	0.118104	0.081144	0.130326	0.687055	1.10349
	31	Prothrombin	0.118944	0.127134	0.129948	1.06886	1.09251
	32	Antithrombin III	0.082908		0.068502		0.826241
	33	Histidine rich glycoprotein	0.11739	0.100842	0.10626	0.859034	0.905188
	34	Plasminogen	0.256242	0.207186	0.222012	0.808556	0.866415
	35	Hemoglobin subunit beta	0.032046	0.050904	0.035238	1.58847	1.09961
	36	Protein AMBP	0.067452	0.056112	0.05775	0.83188	0.856164
	37	Zinc alpha 2 glycoprotein	0.032382	0.03108	0.050568	0.959792	1.56161
	38	Alpha 1 acid glycoprotein 2	0.042588	0.051912	0.047712	1.21893	1.12032
	39	Apolipoprotein B 100	0.998718	0.997458	1.7695	0.998738	1.77177
	40	Immunoglobulin J chain	0.015372	0.006384	0.012894	0.415301	0.838798
	41	Alpha 2 macroglobulin	0.024612	0.02814	0.084714	1.14334	3.44198
	42	Apolipoprotein A IV	0.07434	0.044226	0.082278	0.594915	1.10678
	43	Serum paraoxonase arylesterase 1	0.062202		0.065898		1.05942
	44	Apolipoprotein E	0.019824	0.017136	0.053802	0.864407	2.71398
	45	Inter alpha trypsin inhibitor heavy chain H4		0.101934	0.147714
	46	Apolipoprotein A II		0.03696	0.101724
	47	Hemoglobin subunit alpha		0.021882
	48	Angiotensinogen	0.040824		0.0546		1.33745
	49	Inter alpha trypsin inhibitor heavy chain H1			0.202398
	50	Plasma protease C1 inhibitor		0.066066	0.131586
	51	Retinol binding protein 4	0.013356	0.01197		0.896226
	52	Plasma kallikrein	0.02646		0.025788		0.974603
	Changes > 1.5 are highlighted in red
