# Supplementary material for: Accuracy and Reproducibility in Quantification of Plasma Protein Concentrations by Mass Spectrometry without the Use of Isotopic Standards
Source: PLoS One. 2015 Oct 16;10(10):e0140097. doi: 10.1371/journal.pone.0140097 (PMC4608811; doi:10.1371/journal.pone.0140097)
Supplement: S4 Table — (XLSX) [file pone.0140097.s008.xlsx]

## Sheet: SupplementalTable 4
	Supplemental Table 4 Manually selected HI3Peptides: number of injections detected, variance of peak area and retention time.
	protein.key	protein.Accession	protein.Description	protein.Key_ForHomologs	peptide.modification	peptide.seq	Injections Samples (38)*	Injections AV (10)*	Injections IAV (6)*	Injections IRV (7)*	% CV AV #	% CV IAV #	% CV IRV #	% CV RT samples $	% CV RT AV $	% CVRT IAV $	% CV RT IRV $
	1	P00330	0 10 ADH1 YEAST Alcohol dehydrogenase 1 OS Saccharomyces cerevisiae GN ADH1 PE 1 SV 5		None	ANELLINVK	38	10	6	7	19.1024	6.91982	28.9135	0.793313	0.813859	0.118435	2.48077
	1	P00330	0 10 ADH1 YEAST Alcohol dehydrogenase 1 OS Saccharomyces cerevisiae GN ADH1 PE 1 SV 5		None	EALDFFAR	38	10	6	7	34.904	13.7883	22.1773	0.598583	0.694087	0.105833	2.27882
	1	P00330	0 10 ADH1 YEAST Alcohol dehydrogenase 1 OS Saccharomyces cerevisiae GN ADH1 PE 1 SV 5		None	VVGLSTLPEIYEK	38	10	6	7	34.8883	13.3933	20.5483	0.55394	0.701333	0.110641	1.89447
	protein.key	protein.Accession	protein.Description	protein.Key_ForHomologs	peptide.modification	peptide.seq	Injections Samples (38)*	Injections AV (10)*	Injections IAV (6)*	Injections IRV (7)*	% CV AV #	% CV IAV #	% CV IRV #	% CV RT samples $	% CV RT AV $	% CVRT IAV $	% CV RT IRV $
	2877	P00450	20 1065 CERU HUMAN RecName Full Ceruloplasmin EC 1 16 3 1 AltName Full Ferroxidase Flags Precurso		None	GAYPLSIEPIGVR	38	10	6	7	35.6108	5.07764	33.0691	0.593183	0.712141	0.105318	2.10469
	2877	P00450	20 1065 CERU HUMAN RecName Full Ceruloplasmin EC 1 16 3 1 AltName Full Ferroxidase Flags Precurso		None	MFTTAPDQVDKEDEDFQESNK	38	10	6	7	12.941	15.3152	48.9982	0.839125	0.726136	0.207537	2.04721
	2877	P00450	20 1065 CERU HUMAN RecName Full Ceruloplasmin EC 1 16 3 1 AltName Full Ferroxidase Flags Precurso		None	VNKDDEEFIESNK	38	10	6	7	24.4278	7.00293	44.9507	1.26863	0.830072	0.115174	2.7399
	protein.key	protein.Accession	protein.Description	protein.Key_ForHomologs	peptide.modification	peptide.seq	Injections Samples (38)*	Injections AV (10)*	Injections IAV (6)*	Injections IRV (7)*	% CV AV #	% CV IAV #	% CV IRV #	% CV RT samples $	% CV RT AV $	% CVRT IAV $	% CV RT IRV $
	8010	P00738	19 406 HPT HUMAN RecName Full Haptoglobin Contains RecName Full Haptoglobin alpha chain Contains R		Carbamidomethyl+C(12)	YVMLPVADQDQCIR	38	10	6	7	29.4495	11.8496	48.8896	0.692275	0.726194	0.110322	2.12833
	8010	P00738	19 406 HPT HUMAN RecName Full Haptoglobin Contains RecName Full Haptoglobin alpha chain Contains R		Carbamidomethyl+C(15)	VDSGNDVTDIADDGCPKPPEIAHGYVEHSVR	38	10	6	7	20.4567	31.3835	41.4713	0.771775	0.726171	0.262704	2.85987
	8010	P00738	19 406 HPT HUMAN RecName Full Haptoglobin Contains RecName Full Haptoglobin alpha chain Contains R		None	TEGDGVYTLNNEK	38	10	6	7	21.2014	4.77763	37.0662	1.10181	0.763858	0.145871	2.3856
	protein.key	protein.Accession	protein.Description	protein.Key_ForHomologs	peptide.modification	peptide.seq	Injections Samples (38)*	Injections AV (10)*	Injections IAV (6)*	Injections IRV (7)*	% CV AV #	% CV IAV #	% CV IRV #	% CV RT samples $	% CV RT AV $	% CVRT IAV $	% CV RT IRV $
	3764	P01024	23 1663 CO3 HUMAN RecName Full Complement C3 AltName Full C3 and PZP like alpha 2 macroglobulin do		None	ILLQGTPVAQMTEDAVDAER	38	10	6	6	21.9626	11.0194	39.0611	0.468341	0.647806	0.104627	1.33651
	3764	P01024	23 1663 CO3 HUMAN RecName Full Complement C3 AltName Full C3 and PZP like alpha 2 macroglobulin do		None	VHQYFNVELIQPGAVK	38	10	6	7	36.9469	7.55287	24.7335	0.627824	0.714943	0.119125	2.13931
	3764	P01024	23 1663 CO3 HUMAN RecName Full Complement C3 AltName Full C3 and PZP like alpha 2 macroglobulin do		None	VPVAVQGEDTVQSLTQGDGVAK	38	10	6	7	27.0738	5.03993	28.741	0.622404	0.681014	0.11856	1.79262
	protein.key	protein.Accession	protein.Description	protein.Key_ForHomologs	peptide.modification	peptide.seq	Injections Samples (38)*	Injections AV (10)*	Injections IAV (6)*	Injections IRV (7)*	% CV AV #	% CV IAV #	% CV IRV #	% CV RT samples $	% CV RT AV $	% CVRT IAV $	% CV RT IRV $
	8370	P01857	IGHG1 HUMAN RecName Full Ig gamma 1 chain C region		Carbamidomethyl+C(4);Carbamidomethyl+C(7)	THTCPPCPAPELLGGPSVFLFPPKPK	38	10	6	7	30.0975	21.7459	50.2572	0.532983	0.797609	0.630644	3.38608
	8370	P01857	IGHG1 HUMAN RecName Full Ig gamma 1 chain C region		Carbamidomethyl+C(6)	TPEVTCVVVDVSHEDPEVK	38	10	6	7	36.4818	8.45108	35.9167	0.677164	0.732951	0.11948	1.81936
	8370	P01857	IGHG1 HUMAN RecName Full Ig gamma 1 chain C region		None	GPSVFPLAPSSK	38	10	6	7	32.4165	21.4059	50.3105	0.726434	0.811451	0.118924	2.49701
	8370	P01857	IGHG1 HUMAN RecName Full Ig gamma 1 chain C region	8371 8373	None	FNWYVDGVEVHNAK	37	10	6	7	44.0665	9.1728	35.3686	0.701086	0.756844	0.108754	2.31369
	8370	P01857	IGHG1 HUMAN RecName Full Ig gamma 1 chain C region	8371	Carbamidomethyl+C(9)	WQQGNVFSCSVMHEALHNHYTQK	38	10	0	5	31.8897	-	125.768	0.694021	0.760742	-	7.17181
	8370	P01857	IGHG1 HUMAN RecName Full Ig gamma 1 chain C region	8372 8373	None	VVSVLTVLHQDWLNGK	37	10	6	7	20.1535	6.72332	47.2948	0.452536	0.681596	0.110521	1.97645
	8370	P01857	IGHG1 HUMAN RecName Full Ig gamma 1 chain C region	8372	Carbamidomethyl+C(11)	STSGGTAALGCLVK	38	10	6	7	16.7186	9.19222	37.6554	0.930013	0.920745	0.120032	2.58138
	protein.key	protein.Accession	protein.Description	protein.Key_ForHomologs	peptide.modification	peptide.seq	Injections Samples (38)*	Injections AV (10)*	Injections IAV (6)*	Injections IRV (7)*	% CV AV #	% CV IAV #	% CV IRV #	% CV RT samples $	% CV RT AV $	% CVRT IAV $	% CV RT IRV $
	8371	P01859	IGHG2 HUMAN RecName Full Ig gamma 2 chain C region		None	GLPAPIEK	38	10	6	7	21.3835	7.94894	52.042	1.1421	0.904263	0.143774	2.72635
	8371	P01859	IGHG2 HUMAN RecName Full Ig gamma 2 chain C region	8370 8373	None	FNWYVDGVEVHNAK	37	10	6	7	30.7425	15.7189	24.3148	0.701086	0.758879	0.108754	2.31369
	8371	P01859	IGHG2 HUMAN RecName Full Ig gamma 2 chain C region	8370	Carbamidomethyl+C(9)	WQQGNVFSCSVMHEALHNHYTQK	38	10	0	5	18.5292	-	125.384	0.694021	0.770019	-	7.17181
	8371	P01859	IGHG2 HUMAN RecName Full Ig gamma 2 chain C region	8372	None	TTPPMLDSDGSFFLYSK	38	10	6	7	19.3402	10.8673	37.3855	0.46912	0.674096	0.0971304	1.7467
	8371	P01859	IGHG2 HUMAN RecName Full Ig gamma 2 chain C region	8373	Carbamidomethyl+C(11)	STSESTAALGCLVK	37	10	6	7	16.0666	7.36352	45.0935	0.811108	0.807543	0.115495	2.20922
	protein.key	protein.Accession	protein.Description	protein.Key_ForHomologs	peptide.modification	peptide.seq	Injections Samples (38)*	Injections AV (10)*	Injections IAV (6)*	Injections IRV (7)*	% CV AV #	% CV IAV #	% CV IRV #	% CV RT samples $	% CV RT AV $	% CVRT IAV $	% CV RT IRV $
	8372	P01860	IGHG3 HUMAN RecName Full Ig gamma 3 chain C region AltName Full Heavy chain disease protein AltNam		Carbamidomethyl+C(10)	TPLGDTTHTCPR	38	10	6	7	29.5711	9.91726	42.467	1.46146	0.83814	0.198125	2.35597
	8372	P01860	IGHG3 HUMAN RecName Full Ig gamma 3 chain C region AltName Full Heavy chain disease protein AltNam	8370 8373	None	VVSVLTVLHQDWLNGK	37	10	6	7	18.6255	9.18026	29.9714	0.452536	0.663493	0.110521	1.97645
	8372	P01860	IGHG3 HUMAN RecName Full Ig gamma 3 chain C region AltName Full Heavy chain disease protein AltNam	8370	Carbamidomethyl+C(11)	STSGGTAALGCLVK	38	10	6	7	15.566	13.8214	42.5432	0.930013	0.893825	0.120032	2.58138
	8372	P01860	IGHG3 HUMAN RecName Full Ig gamma 3 chain C region AltName Full Heavy chain disease protein AltNam	8371	None	TTPPMLDSDGSFFLYSK	38	10	6	7	30.0593	12.7883	37.7666	0.46912	0.663373	0.0971304	1.7467
	protein.key	protein.Accession	protein.Description	protein.Key_ForHomologs	peptide.modification	peptide.seq	Injections Samples (38)*	Injections AV (10)*	Injections IAV (6)*	Injections IRV (7)*	% CV AV #	% CV IAV #	% CV IRV #	% CV RT samples $	% CV RT AV $	% CVRT IAV $	% CV RT IRV $
	8373	P01861	IGHG4 HUMAN RecName Full Ig gamma 4 chain C region	8370 8371	None	FNWYVDGVEVHNAK	37	10	6	7	48.5013	16.6431	40.2068	0.701086	0.756529	0.108754	2.31369
	8373	P01861	IGHG4 HUMAN RecName Full Ig gamma 4 chain C region	8370 8372	None	VVSVLTVLHQDWLNGK	37	10	6	7	24.9405	16.7503	58.2412	0.452536	0.6836	0.110521	1.97645
	8373	P01861	IGHG4 HUMAN RecName Full Ig gamma 4 chain C region	8371	Carbamidomethyl+C(11)	STSESTAALGCLVK	37	10	6	7	33.4504	7.143	56.945	0.811108	0.815373	0.115495	2.20922
	protein.key	protein.Accession	protein.Description	protein.Key_ForHomologs	peptide.modification	peptide.seq	Injections Samples (38)*	Injections AV (10)*	Injections IAV (6)*	Injections IRV (7)*	% CV AV #	% CV IAV #	% CV IRV #	% CV RT samples $	% CV RT AV $	% CVRT IAV $	% CV RT IRV $
	8374	P01871	IGHM HUMAN RecName Full Ig mu chain C region		Carbamidomethyl+C(12)	DVMQGTDEHVVCK	37	10	4	7	16.8998	16.7662	56.5128	1.28608	0.862238	0.0729542	2.22888
	8374	P01871	IGHM HUMAN RecName Full Ig mu chain C region		Carbamidomethyl+C(3)	LICQATGFSPR	34	10	6	6	14.4275	3.14606	42.0859	0.917193	0.823008	0.212467	2.88658
	8374	P01871	IGHM HUMAN RecName Full Ig mu chain C region		None	QIQVSWLR	37	10	6	7	9.32277	8.87554	38.1394	0.678888	0.813333	0.109061	2.24937
	8374	P01871	IGHM HUMAN RecName Full Ig mu chain C region		None	YAATSQVLLPSK	38	10	6	7	15.5599	5.27333	34.4143	0.964758	0.842419	0.18473	2.2598
	8374	P01871	IGHM HUMAN RecName Full Ig mu chain C region		None	YVTSAPMPEPQAPGR	34	10	6	5	10.224	10.3832	57.0864	0.911722	0.807877	0.20765	2.49163
	8374	P01871	IGHM HUMAN RecName Full Ig mu chain C region	11061	Carbamidomethyl+C(3)	LICQATGFSPR	4	0	0	1	-	-	-	1.42208	-	-	-
	8374	P01871	IGHM HUMAN RecName Full Ig mu chain C region	11061	None	YVTSAPMPEPQAPGR	4	0	0	1	-	-	-	1.42973	-	-	-
	protein.key	protein.Accession	protein.Description	protein.Key_ForHomologs	peptide.modification	peptide.seq	Injections Samples (38)*	Injections AV (10)*	Injections IAV (6)*	Injections IRV (7)*	% CV AV #	% CV IAV #	% CV IRV #	% CV RT samples $	% CV RT AV $	% CVRT IAV $	% CV RT IRV $
	8366	P01876	IGHA1 HUMAN RecName Full Ig alpha 1 chain C region		Carbamidomethyl+C(3);Carbamidomethyl+C(5);Carbamidomethyl+C(15)	DLCGCYSVSSVLPGCAEPWNHGK	38	10	6	7	33.0039	11.0449	31.2682	0.553924	0.664042	0.113965	1.78404
	8366	P01876	IGHA1 HUMAN RecName Full Ig alpha 1 chain C region		Carbamidomethyl+C(4)	TFTCTAAYPESK	38	10	6	7	20.9817	4.4867	40.2709	1.11953	0.790816	0.147904	2.30579
	8366	P01876	IGHA1 HUMAN RecName Full Ig alpha 1 chain C region		None	TPLTATLSK	38	10	6	7	16.5474	4.41392	34.8646	1.06108	0.85971	0.168781	2.69695
	8366	P01876	IGHA1 HUMAN RecName Full Ig alpha 1 chain C region	8367	None	QEPSQGTTTFAVTSILR	31	9	5	7	9.70691	5.73873	25.4721	0.460164	0.615856	0.0816359	1.95734
	8366	P01876	IGHA1 HUMAN RecName Full Ig alpha 1 chain C region	8367	None	WLQGSQELPR	31	9	5	7	17.1279	5.40232	45.1516	0.750823	0.679547	0.157027	2.48718
	8366	P01876	IGHA1 HUMAN RecName Full Ig alpha 1 chain C region	8367	None	YLTWASR	31	9	5	2	19.4651	7.54167	0.526549	0.904975	0.729433	0.0946246	0.00650515
	protein.key	protein.Accession	protein.Description	protein.Key_ForHomologs	peptide.modification	peptide.seq	Injections Samples (38)*	Injections AV (10)*	Injections IAV (6)*	Injections IRV (7)*	% CV AV #	% CV IAV #	% CV IRV #	% CV RT samples $	% CV RT AV $	% CVRT IAV $	% CV RT IRV $
	8367	P01877	IGHA2 HUMAN RecName Full Ig alpha 2 chain C region	8366	None	QEPSQGTTTFAVTSILR	31	9	5	7	14.3671	11.5132	48.9076	0.460164	0.58764	0.0816359	1.95734
	8367	P01877	IGHA2 HUMAN RecName Full Ig alpha 2 chain C region	8366	None	WLQGSQELPR	31	9	5	7	14.7282	16.2707	59.0858	0.750823	0.645268	0.157027	2.48718
	8367	P01877	IGHA2 HUMAN RecName Full Ig alpha 2 chain C region	8366	None	YLTWASR	31	9	5	2	15.993	13.4954	21.7672	0.904975	0.695015	0.0946246	0.00650515
	protein.key	protein.Accession	protein.Description	protein.Key_ForHomologs	peptide.modification	peptide.seq	Injections Samples (38)*	Injections AV (10)*	Injections IAV (6)*	Injections IRV (7)*	% CV AV #	% CV IAV #	% CV IRV #	% CV RT samples $	% CV RT AV $	% CVRT IAV $	% CV RT IRV $
	952	P02647	19 267 APOA1 HUMAN RecName Full Apolipoprotein A I Short Apo AI Short ApoA I Contains RecName Full		None	DYVSQFEGSALGK	38	10	6	6	30.0576	8.6728	19.4615	0.555012	0.54806	0.107628	1.45226
	952	P02647	19 267 APOA1 HUMAN RecName Full Apolipoprotein A I Short Apo AI Short ApoA I Contains RecName Full		None	EQLGPVTQEFWDNLEK	38	10	6	7	24.3583	17.163	49.4649	0.438239	0.574605	0.0963921	1.56995
	952	P02647	19 267 APOA1 HUMAN RecName Full Apolipoprotein A I Short Apo AI Short ApoA I Contains RecName Full		None	VQPYLDDFQK	31	10	6	7	19.8904	8.74071	26.2055	0.840468	0.713217	0.110996	2.29761
	952	P02647	19 267 APOA1 HUMAN RecName Full Apolipoprotein A I Short Apo AI Short ApoA I Contains RecName Full		None	VSFLSALEEYTK	38	10	5	4	25.8573	15.4768	69.5539	0.474065	0.599966	0.0950732	1.63075
	protein.key	protein.Accession	protein.Description	protein.Key_ForHomologs	peptide.modification	peptide.seq	Injections Samples (38)*	Injections AV (10)*	Injections IAV (6)*	Injections IRV (7)*	% CV AV #	% CV IAV #	% CV IRV #	% CV RT samples $	% CV RT AV $	% CVRT IAV $	% CV RT IRV $
	6470	P02671	20 866 FIBA HUMAN RecName Full Fibrinogen alpha chain Contains RecName Full Fibrinopeptide A Flags		None	ADSGEGDFLAEGGGVR	37	10	6	6	19.4601	7.21936	36.0333	0.805063	0.670158	0.117338	2.25167
	6470	P02671	20 866 FIBA HUMAN RecName Full Fibrinogen alpha chain Contains RecName Full Fibrinopeptide A Flags		None	GLIDEVNQDFTNR	37	10	6	7	27.0881	9.55181	26.4085	0.556285	0.582161	0.107282	1.68413
	6470	P02671	20 866 FIBA HUMAN RecName Full Fibrinogen alpha chain Contains RecName Full Fibrinopeptide A Flags		None	HPDEAAFFDTASTGK	37	10	3	5	18.2865	65.8151	35.1572	0.97146	0.791144	10.4565	2.24601
	protein.key	protein.Accession	protein.Description	protein.Key_ForHomologs	peptide.modification	peptide.seq	Injections Samples (38)*	Injections AV (10)*	Injections IAV (6)*	Injections IRV (7)*	% CV AV #	% CV IAV #	% CV IRV #	% CV RT samples $	% CV RT AV $	% CVRT IAV $	% CV RT IRV $
	6471	P02675	31 491 FIBB HUMAN RecName Full Fibrinogen beta chain Contains RecName Full Fibrinopeptide B Flags		Carbamidomethyl+C(3);Carbamidomethyl+C(7)	TPCTVSCNIPVVSGK	37	10	6	7	14.713	4.11562	39.5121	0.877704	0.731196	0.19316	2.14259
	6471	P02675	31 491 FIBB HUMAN RecName Full Fibrinogen beta chain Contains RecName Full Fibrinopeptide B Flags		None	DNENVVNEYSSELEK	37	10	6	7	32.3663	3.73654	32.7891	0.640257	0.570702	0.112176	1.72773
	6471	P02675	31 491 FIBB HUMAN RecName Full Fibrinogen beta chain Contains RecName Full Fibrinopeptide B Flags		None	HQLYIDETVNSNIPTNLR	37	10	6	7	34.7765	16.9058	24.6121	0.672939	0.653233	0.114279	1.89239
	protein.key	protein.Accession	protein.Description	protein.Key_ForHomologs	peptide.modification	peptide.seq	Injections Samples (38)*	Injections AV (10)*	Injections IAV (6)*	Injections IRV (7)*	% CV AV #	% CV IAV #	% CV IRV #	% CV RT samples $	% CV RT AV $	% CVRT IAV $	% CV RT IRV $
	6472	P02679	27 453 FIBG HUMAN RecName Full Fibrinogen gamma chain Flags Precursor		Carbamidomethyl+C(8);Carbamidomethyl+C(12)	VAQLEAQCQEPCKDTVQIHDITGK	37	10	6	7	10.8522	10.9548	38.6729	0.906966	0.706111	0.279974	2.05932
	6472	P02679	27 453 FIBG HUMAN RecName Full Fibrinogen gamma chain Flags Precursor		None	EGFGHLSPTGTTEFWLGNEK	37	10	6	7	33.681	6.76937	30.0072	0.561395	0.629327	0.171648	1.91665
	6472	P02679	27 453 FIBG HUMAN RecName Full Fibrinogen gamma chain Flags Precursor		None	YEASILTHDSSIR	37	10	6	7	16.063	4.01513	41.7254	0.977634	0.728665	0.217866	2.53611
	protein.key	protein.Accession	protein.Description	protein.Key_ForHomologs	peptide.modification	peptide.seq	Injections Samples (38)*	Injections AV (10)*	Injections IAV (6)*	Injections IRV (7)*	% CV AV #	% CV IAV #	% CV IRV #	% CV RT samples $	% CV RT AV $	% CVRT IAV $	% CV RT IRV $
	658	P02768	19 609 ALBU HUMAN RecName Full Serum albumin Flags Precursor		Carbamidomethyl+C(3)	SHCIAEVENDEMPADLPSLAADFVESK	38	10	6	7	17.3549	10.3122	45.5903	0.484833	0.585266	0.22956	2.07662
	658	P02768	19 609 ALBU HUMAN RecName Full Serum albumin Flags Precursor		Carbamidomethyl+C(5);Carbamidomethyl+C(6);Carbamidomethyl+C(13)	VHTECCHGDLLECADDR	38	10	6	7	40.779	9.43123	33.4725	1.33333	1.20322	0.172484	2.96322
	658	P02768	19 609 ALBU HUMAN RecName Full Serum albumin Flags Precursor		None	VFDEFKPLVEEPQNLIK	38	10	6	7	26.1834	5.12093	26.0379	0.580049	0.650762	0.116208	1.79357
	protein.key	protein.Accession	protein.Description	protein.Key_ForHomologs	peptide.modification	peptide.seq	Injections Samples (38)*	Injections AV (10)*	Injections IAV (6)*	Injections IRV (7)*	% CV AV #	% CV IAV #	% CV IRV #	% CV RT samples $	% CV RT AV $	% CVRT IAV $	% CV RT IRV $
	17951	P02787	20 698 TRFE HUMAN RecName Full Serotransferrin Short Transferrin AltName Full Siderophilin AltName		Carbamidomethyl+C(3);Carbamidomethyl+C(12)	IECVSAETTEDCIAK	38	10	6	7	14.1649	8.41807	43.1315	0.941331	0.63659	0.203627	1.96301
	17951	P02787	20 698 TRFE HUMAN RecName Full Serotransferrin Short Transferrin AltName Full Siderophilin AltName		Carbamidomethyl+C(4);Carbamidomethyl+C(12)	EGTCPEAPTDECKPVK	38	10	6	7	25.5186	8.60295	41.7785	1.41162	0.66775	0.184097	2.16661
	17951	P02787	20 698 TRFE HUMAN RecName Full Serotransferrin Short Transferrin AltName Full Siderophilin AltName		Carbamidomethyl+C(4)	SDNCEDTPEAGYFAVAVVK	38	10	6	7	33.0907	11.8985	47.012	0.57739	0.556396	0.108471	1.99105
	protein.key	protein.Accession	protein.Description	protein.Key_ForHomologs	peptide.modification	peptide.seq	Injections Samples (38)*	Injections AV (10)*	Injections IAV (6)*	Injections IRV (7)*	% CV AV #	% CV IAV #	% CV IRV #	% CV RT samples $	% CV RT AV $	% CVRT IAV $	% CV RT IRV $
	957	P04114	28 4563 APOB HUMAN RecName Full Apolipoprotein B 100 Short Apo B 100 Contains RecName Full Apolipo		None	ATFQTPDFIVPLTDLR	38	10	6	4	23.5289	11.9234	7.40484	0.414352	0.494618	0.0818404	1.85552
	957	P04114	28 4563 APOB HUMAN RecName Full Apolipoprotein B 100 Short Apo B 100 Contains RecName Full Apolipo		None	IADFELPTIIVPEQTIEIPSIK	37	10	6	7	26.7717	6.67229	30.5473	0.368678	0.471483	0.0782204	1.33845
	957	P04114	28 4563 APOB HUMAN RecName Full Apolipoprotein B 100 Short Apo B 100 Contains RecName Full Apolipo		None	TLADLTLLDSPIK	37	10	6	7	27.2354	11.1135	23.2878	0.484666	0.561748	0.0981395	1.70799
	957	P04114	28 4563 APOB HUMAN RecName Full Apolipoprotein B 100 Short Apo B 100 Contains RecName Full Apolipo		None	TSSFALNLPTLPEVK	38	10	6	7	25.0948	4.30301	30.4023	0.463642	0.552259	0.101236	1.66575
	protein.key	protein.Accession	protein.Description	protein.Key_ForHomologs	peptide.modification	peptide.seq	Injections Samples (38)*	Injections AV (10)*	Injections IAV (6)*	Injections IRV (7)*	% CV AV #	% CV IAV #	% CV IRV #	% CV RT samples $	% CV RT AV $	% CVRT IAV $	% CV RT IRV $
	3771	P0C0L4	20 1744 CO4A HUMAN RecName Full Complement C4 A AltName Full Acidic complement C4 AltName Full C3		Carbamidomethyl+C(3)	GLCVATPVQLR	18	4	2	3	37.1343	5.77163	39.2171	0.773661	0.565144	0.0771273	1.81072
	3771	P0C0L4	20 1744 CO4A HUMAN RecName Full Complement C4 A AltName Full Acidic complement C4 AltName Full C3		None	ALEILQEEDLIDEDDIPVR	18	4	2	3	24.5139	9.67333	18.8868	0.524806	0.48382	0.110225	1.27638
	3771	P0C0L4	20 1744 CO4A HUMAN RecName Full Complement C4 A AltName Full Acidic complement C4 AltName Full C3		None	EELVYELNPLDHR	18	4	2	3	38.924	6.72997	33.5527	0.619953	0.55341	0.178117	1.82381
	3771	P0C0L4	20 1744 CO4A HUMAN RecName Full Complement C4 A AltName Full Acidic complement C4 AltName Full C3		None	VTASDPLDTLGSEGALSPGGVASLLR	18	4	2	3	26.6759	10.387	40.5269	0.469847	0.447832	0.0828809	1.23951
	3771	P0C0L4	20 1744 CO4A HUMAN RecName Full Complement C4 A AltName Full Acidic complement C4 AltName Full C3	3772	Carbamidomethyl+C(3)	GLCVATPVQLR	4	0	1	2	-	-	47.5408	0.950918	-	-	3.44236
	3771	P0C0L4	20 1744 CO4A HUMAN RecName Full Complement C4 A AltName Full Acidic complement C4 AltName Full C3	3772	None	ALEILQEEDLIDEDDIPVR	4	0	1	1	-	-	-	0.629507	-	-	-
	3771	P0C0L4	20 1744 CO4A HUMAN RecName Full Complement C4 A AltName Full Acidic complement C4 AltName Full C3	3772	None	EELVYELNPLDHR	4	0	1	2	-	-	30.6167	0.714421	-	-	3.14337
	3771	P0C0L4	20 1744 CO4A HUMAN RecName Full Complement C4 A AltName Full Acidic complement C4 AltName Full C3	3772	None	VTASDPLDTLGSEGALSPGGVASLLR	4	0	1	2	-	-	41.7317	0.543651	-	-	2.1081
	protein.key	protein.Accession	protein.Description	protein.Key_ForHomologs	peptide.modification	peptide.seq	Injections Samples (38)*	Injections AV (10)*	Injections IAV (6)*	Injections IRV (7)*	% CV AV #	% CV IAV #	% CV IRV #	% CV RT samples $	% CV RT AV $	% CVRT IAV $	% CV RT IRV $
	3772	P0C0L5	20 1744 CO4B HUMAN RecName Full Complement C4 B AltName Full Basic complement C4 AltName Full C3		Carbamidomethyl+C(3)	GLCVATPVQLR	16	6	3	2	30.9586	4.05633	31.3937	4.52142	0.684901	0.163784	-
	3772	P0C0L5	20 1744 CO4B HUMAN RecName Full Complement C4 B AltName Full Basic complement C4 AltName Full C3		None	ALEILQEEDLIDEDDIPVR	16	6	3	2	23.1661	0.747192	47.7827	0.241722	0.534094	0.113752	-
	3772	P0C0L5	20 1744 CO4B HUMAN RecName Full Complement C4 B AltName Full Basic complement C4 AltName Full C3		None	EELVYELNPLDHR	15	6	3	2	32.6987	6.83902	19.3335	0.306207	0.583491	0.0848799	-
	3772	P0C0L5	20 1744 CO4B HUMAN RecName Full Complement C4 B AltName Full Basic complement C4 AltName Full C3		None	VTASDPLDTLGSEGALSPGGVASLLR	16	6	3	2	28.1303	3.42299	38.9878	0.211231	0.464307	0.102344	-
	3772	P0C0L5	20 1744 CO4B HUMAN RecName Full Complement C4 B AltName Full Basic complement C4 AltName Full C3	3771	Carbamidomethyl+C(3)	GLCVATPVQLR	4	0	1	2	-	-	141.421	0.950918	-	-	3.44236
	3772	P0C0L5	20 1744 CO4B HUMAN RecName Full Complement C4 B AltName Full Basic complement C4 AltName Full C3	3771	None	ALEILQEEDLIDEDDIPVR	4	0	1	1	-	-	-	0.629507	-	-	-
	3772	P0C0L5	20 1744 CO4B HUMAN RecName Full Complement C4 B AltName Full Basic complement C4 AltName Full C3	3771	None	EELVYELNPLDHR	4	0	1	2	-	-	141.421	0.714421	-	-	3.14337
	3772	P0C0L5	20 1744 CO4B HUMAN RecName Full Complement C4 B AltName Full Basic complement C4 AltName Full C3	3771	None	VTASDPLDTLGSEGALSPGGVASLLR	4	0	1	2	-	-	141.421	0.543651	-	-	2.1081
	* Number of injections in each series in which a peptide was used as HI3 quantitative value. The total number of injections is given between brackets. # Variance (%CV) of the signal intensity of each individual HI3 peptide in the different measurement series. $ Variance (%CV) of the retention time of each individual HI3 peptide in the different measurement series. 'protein.key_ForHomologs' denote…
