# Supplementary material for: Accuracy and Reproducibility in Quantification of Plasma Protein Concentrations by Mass Spectrometry without the Use of Isotopic Standards
Source: PLoS One. 2015 Oct 16;10(10):e0140097. doi: 10.1371/journal.pone.0140097 (PMC4608811; doi:10.1371/journal.pone.0140097)
Supplement: S5 Table — (XLSX) [file pone.0140097.s009.xlsx]

## Sheet: SupplementalTable 5
	Supplemental Table 5. 'Manual' versus 'automatic' peptide selection.
	Manual HI3 Peptide selection						PLGS HI3 Peptide selection
	File	Median ng/mL	AV	IAV	IRV	r	Median ng/mL	AV	IAV	IRV	r
	Albumin	7.36886e+07	11.3245	14.6662	12.4502	0.637577	61073152	10.0526	13.2786	10.5236	0.615819
	Immunoglobulin gamma	4.80297e+06	5.1383	17.0723	30.0427	0.864747	4564672	4.38574	15.4009	26.8456	0.84642
	Fibrinogen	2.64464e+06	9.45952	15.3546	13.5807	0.542878	2217600	7.55098	14.0207	13.1936	0.567136
	Transferrin	2.65673e+06	9.4429	18.6045	18.7369	0.589261	2156576	6.63336	17.0725	18.2964	0.502258
	Complement C3	2.29224e+06	7.38293	15.7852	17.3443	0.862837	1861344	7.05046	13.9815	14.9422	0.773979
	Apolipoprotein A1	1.74201e+06	8.43402	13.7248	29.4155	0.857735	1518000	7.69724	15.428	17.1615	0.804859
	Haptoglobine	1.31467e+06	9.47773	19.6599	26.0356	0.916409	1211520	11.1878	16.1311	28.2724	0.819288
	Apolipoprotein B	971448	8.61812	14.501	13.5985	0.849606	1.41802e+06	52.7686	110.932	12.587	0.238734
	Complement C4	682253	13.9138	15.8836	16.3882	0.755585	586080	5.77981	38.5632	20.4936	0.838645
	Immunoglobulin alpha	726907	7.86527	17.4231	18.3292	0.933761	668032	5.40021	15.9059	14.5363	0.905364
	Immunoglobulin mu	215177	17.3732	14.3764	26.0097	0.956352	315584	15.6417	12.1832	22.0786	0.964087
	Ceruloplasmin	353116	7.99562	15.983	22.2506	0.888924	379712	12.9446	23.1189	16.3339	0.455074
	AV: % CV Analytical Variation, IAV:% CV Intra-Assay Variation, IRV: %CV Inter-Assay Variation, r: spearman correlation coefficient between HI3 peptide data and immunoassay data.
