# Supplementary material for: Accuracy and Reproducibility in Quantification of Plasma Protein Concentrations by Mass Spectrometry without the Use of Isotopic Standards
Source: PLoS One. 2015 Oct 16;10(10):e0140097. doi: 10.1371/journal.pone.0140097 (PMC4608811; doi:10.1371/journal.pone.0140097)
Supplement: S6 Table — (XLSX) [file pone.0140097.s010.xlsx]

## Sheet: SupplementalTable 6
	Supplemental Table 6. Comparison of proteins quantified by Hi3 peptide quantitation in plasma to reference ranges and targeted studies of plasma proteins.
	No	accesion	name	description	median (ng/mL) |	upper (ng/mL) |	lower (ng/mL) |	median (ng/mL)!	ng/mL#	ng/mL*	ng/ml$
	1	P02768	ALBU_HUMAN	Serum albumin	43160000	53120000	3.32e+07	73700000	36381879	31436757	7.6377e+07
	2	-	IGHG_HUMAN	Ig gamma	8062500	12890000	3.235e+06	4800000
	3	P02787	TRFE_HUMAN	Serotransferrin	2765000	3555000	1975000	2700000		623834	1.81332e+07
	4	-	FIB_HUMAN	Fibrinogen	3026650	4413300	1.64e+06	2600000	2391347	2364421	7.59075e+06
	5	P01024	CO3_HUMAN	Complement C3	1387500	1850000	925000	2300000	1500339	876711	4.23624e+06
	6	P01023	A2MG_HUMAN	Alpha-2-macroglobulin	2160000	3060000	1.26e+06	1800000	1396993	1436321	4.44754e+07
	7	P02647	APOA1_HUMAN	Apolipoprotein A-I	1405000	1967000	843000	1700000	1329518	1028989	2.11728e+06
	8	P01009	A1AT_HUMAN	Alpha-1-antitrypsin	1450000	2000000	900000	1600000	1520584	6054237
	9	P00738	HPT_Human	Haptoglobin	1.307e+06	2404000	210000	1300000	221824	1337995	951621
	10	P01834	IGKC_HUMAN	Ig kappa chain C region	2507000	3450000	1564000	1000000
	11	P04114	APOB_HUMAN	Apolipoprotein B-100	1100000	1.65e+06	550000	970000	155059	127832	1.61896e+06
	12	P02790	HEMO_HUMAN	Hemopexin	826500	1.14e+06	513000	910000	274528	399702	975984
	13	P01877	IGHA_HUMAN	Ig alpha chain C region	1873000	3.235e+06	511000	730000
	14	-	CO4AB	Complement C4	262250	412000	112500	680000	180012	545703	2.21236e+06
	15	P02751	FINC_HUMAN	Fibronectin	275000	275000	275000	500000	410701	2739062
	16	P01842	LAC_HUMAN	Immunoglobulin free chain lambda	1380000	1932000	828000	400000
	17	P00450	CERU_HUMAN	Ceruloplasmin	472500	675000	270000	350000	429339	400351	376353
	18	P19823	ITIH2_HUMAN	Inter-alpha-trypsin inhibitor heavy chain H2	210000	280000	140000	350000		101964
	19	P08603	CFAH_HUMAN	Complement factor H	542500	775000	310000	270000
	20	P02774	VTDB_HUMAN	GC-globulin/ Vitamin D binding protein	561000	714000	408000	270000		104457	44472
	21	P01042	KNG1_HUMAN	Kininogen-1	180000	180000	180000	260000		799531	283614
	22	P02765	FETUA_HUMAN	Alpha-2-HS-glycoprotein	826800	1272000	381600	240000		96705
	23	P00747	PLMN_HUMAN	Plasminogen	270000	360000	180000	220000	13546	10435	170708
	24	P01871	IGHM_HUMAN	Ig mu chain C region	1.015e+06	1750000	280000	220000
	25	P02652	APOA2_HUMAN	Apolipoprotein A-II	391500	522000	261000	200000	59846	50255	634401
	26	P01011	AACT_HUMAN	Alpha-1-antichymotrypsin	442000	612000	272000	180000	229072	150098	251090
	27	P19827	ITIH1_HUMAN	Inter-alpha-trypsin inhibitor heavy chain H1	195000	260000	130000	180000		363871	99238.5
	28	P02763	A1AG1_HUMAN	Alpha-1-acid glycoprotein 1	580000	800000	360000	170000			104476
	29	P02749	APOH_HUMAN	Beta-2-glycoprotein 1	180000	240000	120000	170000	91521	206416	197539
	30	Q14624	ITIH4_HUMAN	Inter-alpha-trypsin inhibitor heavy chain H4	180000	240000	120000	170000
	31	P00751	CFAB_HUMAN	Complement factor B	350000	500000	200000	150000
	32	P10909	CLUS_HUMAN	Clusterin	108000	144000	72000	150000	113099	195394	137410
	33	P04217	A1BG_HUMAN	Alpha-1B-glycoprotein	252000	315000	189000	140000		112416	170032
	34	P00734	THRB_HUMAN	Prothrombin	108000	108000	108000	140000	3625	3522	103802
	35	P01008	ANT3_HUMAN	Antithrombin-III	260000	325000	195000	140000	30210	92926	198211
	36	P05155	IC1_HUMAN	Plasma protease C1 inhibitor	315000	420000	210000	130000	71468	67808
	37	P04004	VTNC_HUMAN	Vitronectin	150000	225000	75000	110000		38938	223546
	38	P06727	APOA4_HUMAN	Apolipoprotein A-IV	193500	258000	129000	100000	23872	40524	121449
	39	P04003	C4BPA_HUMAN	C4b-binding protein alpha chain	337500	450000	225000	100000		28065
	40	P04196	HRG_HUMAN	Histidine-rich glycoprotein	117000	175500	58500	90000		1763554
	41	P06396	GELS_HUMAN	Gelsolin	320000	400000	240000	70000		68675	139431
	42	P05546	HEP2_HUMAN	Heparin cofactor 2	98400			66000	46806	49450	108032
	43	P43652	AFAM_HUMAN	Afamin	112500	150000	75000	57000		172430	43423.2
	44	P01019	ANGT_HUMAN	Angiotensinogen	65000	65000	65000	57000	10548	16153	89471.2
	45	P27169	PON1_HUMAN	Serum paraoxonase/arylesterase 1	90000	90000	90000	51000	35056	176683
	46	P19652	A1AG2_HUMAN	Alpha-1-acid glycoprotein 2	280000	400000	160000	50000
	47	P69905	HBA_HUMAN	Hemoglobin subunit alpha	32465	60400	4530	41000		4898
	48	P02656	APOC3_HUMAN	Apolipoprotein C-III	117000	180000	54000	39000	439	565	114574
	49	P02760	Protein AMBP	Alpha-1-microglobulin/Inter-alpha-trypsin inhibitor light chain/Bikunin	120000	150000	90000	39000		20948
	50	P68871	HBB_HUMAN	Hemoglobin subunit beta	34185	63600	4770	38000
	51	P20742	PZP_HUMAN	Pregnancy zone protein				36000		7316
	52	P25311	ZA2G_HUMAN	Zinc-alpha-2-glycoprotein	46200	61600	30800	33000		23399	108150
	53	P02649	APOE_HUMAN	Apolipoprotein E	45500	70000	21000	31000	8067	27600	31282.5
	54	O43866	CD5L_HUMAN	CD5 antigen like protein				25000		39284
	55	P00739	HPTR_HUMAN	Haptoglobin-related protein	40500	54000	27000	23000
	56	P02753	RET4_HUMAN	Retinol-binding protein 4	52500	63000	42000	22000		11045	61501.9
	57	P05090	APOD_HUMAN	Apolipoprotein D	138000	230000	46000	21000	35884	28748
	58	P02654	APOC1_HUMAN	Apolipoprotein C-I	59679	79572	39786	16000	3040	2526	75762
	59	P02655	APOC2_HUMAN	Apolipoprotein C-II	40050	62300	17800	16000	11798	14159
	! This study, Hi3 peptide quantitation, median obtained from n samples as shown in Table I
	# Domanski, D et al. 2012 Proteomics, 12, pages 1222-1243
	* Percey, AJ et al. 2014 Biochim. Biophys. Acta, 1844, pages 917-926
	$ Kuzyk, MA et al. 2009 Mol. Cell. Prot., 8,pages 1860-1877
	| Hortin, GL et al. 2008, Clin. Chem., 54, pages 1608-1616
