# Supplementary material for: Accuracy and Reproducibility in Quantification of Plasma Protein Concentrations by Mass Spectrometry without the Use of Isotopic Standards
Source: PLoS One. 2015 Oct 16;10(10):e0140097. doi: 10.1371/journal.pone.0140097 (PMC4608811; doi:10.1371/journal.pone.0140097)
Supplement: S8 Table — (XLSX) [file pone.0140097.s012.xlsx]

## Sheet: SupplementalTable 8
	Supplemental Table 8 QconCAT quantitation of apolipoproteins in 5 pooled plasma samples.
	Protein	No. Injections detected *	Average ng/mL $	%CV (IAV) #
	APOA1	5	5.24683e+06	7.28423
	DYVSQFEGSALGK	5	4.74581e+06	5.0045
	EQLGPVTQEFWDNLEK	3	6.28786e+06	8.00046
	Protein	No. Injections detected *	Average ng/mL $	%CV (IAV) #
	APOE	4	122541	7.48954
	SELEEQLTPVAEETR	4	122541	7.48954
	Protein	No. Injections detected *	Average ng/mL $	%CV (IAV) #
	APOA2	5	992298	11.0309
	SPELQAEAK	5	992298	11.0309
	Protein	No. Injections detected *	Average ng/mL $	%CV (IAV) #
	APOC2	4	57671.4	5.94993
	ESLSSYWESAK	4	57671.4	5.94993
	Protein	No. Injections detected *	Average ng/mL $	%CV (IAV) #
	APOC3	4	115762	6.48041
	DALSSVQESQVAQQAR	5	192499	6.43558
	GWVTDGFSSLK	4	42720.4	12.1251
	Protein	No. Injections detected *	Average ng/mL $	%CV (IAV) #
	APOB	5	1.93228e+06	5.26039
	GFEPTLEALFGK	4	1.93063e+06	7.31671
	TSSFALNLPTLPEVK	4	1.95005e+06	5.56816
	Protein	No. Injections detected *	Average ng/mL $	%CV (IAV) #
	APOA4	5	216448	5.84267
	LAPLAEDVR	5	208849	3.28222
	LEPYADQLR	4	227258	9.64941
	Table gives quantitative data obtained by spiking QconCAT into 5 individual plasma samples. * No of injections in which endogenous peptides and labelled peptides gave a quantitative result for each peptide indivdually and the protein as a whole. $ average protein concentration over 5 samples calculated for individual peptides with the average of these two values making up the protein value. # CV …
