# Supplementary material for: Accuracy and Reproducibility in Quantification of Plasma Protein Concentrations by Mass Spectrometry without the Use of Isotopic Standards
Source: PLoS One. 2015 Oct 16;10(10):e0140097. doi: 10.1371/journal.pone.0140097 (PMC4608811; doi:10.1371/journal.pone.0140097)
Supplement: S10 Table — (XLSX) [file pone.0140097.s014.xlsx]

## Sheet: Supplemental Table 10
	Supplemental Table 10. Final Manual HI3 and Immunoassay Quantitative Data.
	Manual HI3 quantitation data, using reinjected samples.
	Protein	ALBU	CERU	TRFE	HPT	APOA1	APOB	Fib	CO3	CO4	IgA	IgG	IGHM
	No	ng/mL	ng/mL	ng/mL	ng/mL	ng/mL	ng/mL	ng/mL	ng/mL	ng/mL	ng/mL	ng/mL	ng/mL
	1	7.64347e+07	570938	3.3391e+06	1.75156e+06	2.18932e+06	1.13492e+06	4.02739e+06	2.96731e+06	851826	713825	4.66623e+06	599398
	2	6.97106e+07	567704	3.12975e+06	2.00261e+06	2.19642e+06	1.07656e+06	1.03576e+06	2.54712e+06	746576	464839	4.31186e+06	162313
	3	6.75142e+07	376460	2.91728e+06	1.32405e+06	1.98202e+06	1.281e+06	3.95495e+06	2.65289e+06	760830	934691	3.81692e+06	416193
	4	7.85632e+07	326486	3.19128e+06	933570	1.99574e+06	621476	-	1.78251e+06	708065	442324	6.47769e+06	365030
	5	1.06241e+08	338116	2.81935e+06	263222	2.05363e+06	430792	2.60756e+06	1.77927e+06	-	479826	5.73681e+06	203447
	6	6.98309e+07	353116	2.87782e+06	2.18022e+06	2.01233e+06	1.14604e+06	4.12819e+06	2.29224e+06	773911	534349	5.59104e+06	100420
	7	7.56474e+07	236612	2.38556e+06	1.30974e+06	1.70432e+06	916112	2.88305e+06	1.89666e+06	469472	769838	4.8665e+06	123503
	8	7.3361e+07	366166	3.42555e+06	1.43056e+06	1.33748e+06	1.54464e+06	-	2.54492e+06	610553	1.48163e+06	5.60468e+06	278827
	9	6.88321e+07	212931	1.90407e+06	583861	1.53527e+06	972432	2.80394e+06	1.83796e+06	481232	217233	3.67837e+06	264358
	10	7.19492e+07	388516	2.42298e+06	1.44601e+06	1.94467e+06	925504	1.97503e+06	2.03237e+06	731942	553661	2.05597e+06	63481.8
	11	7.05678e+07	295441	2.44903e+06	886207	1.99554e+06	1.09062e+06	2.24324e+06	1.69538e+06	432955	619913	3.94734e+06	383326
	12	5.40737e+07	424404	2.22074e+06	1.31467e+06	1.35223e+06	869176	2.80808e+06	2.14499e+06	574199	922512	5.91192e+06	207931
	13	9.57117e+07	303048	2.36682e+06	584534	1.62736e+06	1.11514e+06	2.18399e+06	2.00882e+06	682253	892594	6.00257e+06	204459
	14	6.72139e+07	309546	2.1941e+06	1.09341e+06	1.68457e+06	897227	1.89386e+06	1.69699e+06	428201	926110	3.75161e+06	852278
	15	8.1372e+07	345525	2.39956e+06	924646	1.74201e+06	956339	2.85448e+06	2.60284e+06	-	926104	6.17307e+06	258500
	16	9.10253e+07	370770	3.04844e+06	851569	2.12255e+06	1.26128e+06	2.38273e+06	2.49104e+06	429810	726907	5.82949e+06	192024
	17	8.50433e+07	310852	3.36482e+06	1.14522e+06	1.45437e+06	730091	3.08206e+06	2.42911e+06	469294	330411	5.41613e+06	345553
	18	8.22013e+07	329304	3.00803e+06	1.33441e+06	1.84828e+06	731851	2.76874e+06	2.31592e+06	620652	310700	7.64564e+06	361278
	19	8.20181e+07	305891	3.10248e+06	1.65513e+06	1.15515e+06	1.35476e+06	2.94088e+06	2.52649e+06	807708	1.25842e+06	3.38895e+06	260223
	20	6.39644e+07	327471	2.72596e+06	423922	1.60102e+06	971448	1.84441e+06	2.19567e+06	419202	1.40759e+06	4.80297e+06	235953
	21	6.1641e+07	398920	2.04451e+06	1.01814e+06	1.54165e+06	923855	2.7809e+06	3.35703e+06	722113	1.18455e+06	8.17919e+06	127460
	22	8.05499e+07	449728	2.86801e+06	1.52379e+06	2.57676e+06	759905	2.49548e+06	2.69414e+06	771386	537107	4.71333e+06	215177
	23	8.06676e+07	311987	2.47767e+06	1.0728e+06	1.70894e+06	380522	1.6796e+06	2.14107e+06	748510	903778	2.37312e+06	61879.2
	24	6.21098e+07	233996	2.65673e+06	1.44417e+06	1.079e+06	604453	2.19225e+06	1.60945e+06	465706	881410	3.0568e+06	323841
	25	6.87214e+07	366689	2.39525e+06	1.64155e+06	1.47359e+06	1.11742e+06	2.46234e+06	2.2198e+06	644433	569501	4.25102e+06	161670
	26	7.36886e+07	255535	1.94818e+06	984219	2.01537e+06	712228	1.92361e+06	1.87926e+06	419318	387785	4.22718e+06	178900
	27	8.60337e+07	417942	2.63839e+06	1.85462e+06	2.44441e+06	1.20906e+06	2.68173e+06	2.20748e+06	747281	1.11858e+06	4.5011e+06	319230
	28	7.57939e+07	451586	2.69625e+06	1.77488e+06	1.5992e+06	1.16051e+06	-	2.5365e+06	793070	653811	5.31228e+06	183653
	29	6.6621e+07	670989	2.83309e+06	1.745e+06	1.92877e+06	1.17216e+06	1.77518e+06	3.02329e+06	704012	953329	4.42715e+06	166827
	30	6.18541e+07	391712	2.44893e+06	2.91518e+06	1.45969e+06	967982	2.88986e+06	2.91231e+06	881480	1.12337e+06	7.04022e+06	294463
	31	7.59971e+07	439885	2.36635e+06	881538	2.7562e+06	1.18912e+06	3.02613e+06	2.33389e+06	667768	581504	5.07843e+06	99231.3
	Immuno Assay Quantitative Data
	Protein	ALBU	CERU	TRFE	HPT	APOA1	APOB	FIB	CO3	CO4	IGA	IGG	IGHM
	No.	ng/mL	ng/mL	ng/mL	ng/mL	ng/mL	ng/mL	ng/mL	ng/mL	ng/mL	ng/mL	ng/mL	ng/mL
	1	46000000	360000	3050000	1570000	1460000	910000	2800000	1190000	240000	1690000	9000000	2320000
	2	46000000	400000	3240000	1810000	1800000	910000	300000	1320000	260000	1220000	8900000	750000
	3	43000000	260000	2830000	1030000	1570000	1100000	3400000	1110000	300000	2240000	7900000	1700000
	4	50000000	280000	3470000	820000	1820000	650000	3600000	850000	300000	1230000	12600000	1570000
	5	54000000	220000	2520000	200000	1540000	590000	1200000	680000	170000	1110000	8400000	740000
	6	45000000	250000	2790000	1900000	1600000	1000000	3100000	1060000	260000	1280000	11400000	390000
	7	48000000	170000	2350000	1050000	1390000	840000	1300000	810000	170000	1840000	8800000	590000
	8	43000000	240000	3230000	1150000	1140000	1160000	1300000	1110000	200000	3310000	10900000	1130000
	9	46000000	170000	2110000	540000	1470000	940000	1500000	900000	180000	660000	7800000	1220000
	10	50000000	330000	2730000	1910000	1700000	850000	1700000	930000	300000	1730000	5700000	360000
	11	47000000	250000	2990000	870000	1650000	1150000	1700000	700000	170000	1930000	8700000	2.09e+06
	12	41000000	360000	2590000	1470000	1320000	930000	2200000	1020000	200000	2680000	13000000	1270000
	13	49000000	210000	2180000	430000	1290000	930000	1300000	880000	220000	2330000	10800000	720000
	14	47000000	260000	2550000	980000	1480000	860000	1600000	800000	180000	2550000	9400000	4210000
	15	48000000	240000	2390000	960000	1370000	800000	1700000	1160000	160000	2210000	11600000	980000
	16	51000000	260000	2670000	460000	1510000	1010000	1400000	960000	150000	1810000	9200000	510000
	17	48000000	290000	3240000	1270000	1390000	760000	1900000	1190000	230000	1000000	12500000	2220000
	18	48000000	240000	3090000	1400000	1480000	720000	1700000	1010000	240000	850000	14300000	1530000
	19	50000000	200000	3190000	1530000	1000000	1160000	1500000	1150000	260000	3190000	8500000	1260000
	20	47000000	250000	2780000	320000	1310000	770000	1700000	860000	140000	3180000	9900000	1050000
	21	43000000	330000	2600000	1210000	1240000	940000	2000000	1430000	230000	3270000	15500000	670000
	22	47000000	310000	2640000	1250000	1950000	700000	1000000	1110000	230000	1370000	9100000	880000
	23	52000000	250000	2670000	970000	1520000	670000	1300000	1050000	270000	2640000	6700000	270000
	24	46000000	250000	3040000	1870000	1250000	820000	1700000	1020000	260000	3320000	9600000	1810000
	25	44000000	290000	2420000	1580000	1260000	930000	1200000	1060000	250000	1490000	9600000	710000
	26	51000000	240000	2580000	1050000	1980000	900000	1100000	880000	190000	1300000	10200000	1030000
	27	46000000	290000	2400000	1670000	1830000	970000	1200000	870000	210000	2510000	7400000	1150000
	28	44000000	290000	2440000	1630000	1270000	950000	-	1100000	260000	1510000	9800000	750000
	29	44000000	480000	3170000	1630000	1570000	1110000	1100000	1450000	280000	2980000	9800000	810000
	30	42000000	290000	2630000	2250000	1330000	930000	1400000	1360000	300000	2930000	14900000	1420000
	31	45000000	280000	2610000	820000	1890000	860000	1900000	890000	220000	1280000	9200000	120000
	r	0.729515	0.888924	0.750179	0.916409	0.857735	0.849606	0.807063	0.862837	0.755585	0.933761	0.864747	0.956352
	r: spearman correlation coefficient between immunoassay and HI3 plasma concentrations data.
