# Supplementary material for: Accuracy and Reproducibility in Quantification of Plasma Protein Concentrations by Mass Spectrometry without the Use of Isotopic Standards
Source: PLoS One. 2015 Oct 16;10(10):e0140097. doi: 10.1371/journal.pone.0140097 (PMC4608811; doi:10.1371/journal.pone.0140097)
Supplement: S11 Table — (XLSX) [file pone.0140097.s015.xlsx]

## Sheet: KramerSupplementalTable11
protein.Accession	protein.Description	protein.dataBase	protein.score	protein.avgMass	protein.matchedPeptides	protein.seqCover(%)	Sample
P04208	LV106 HUMAN RecName Full Ig lambda chain V I region WAH	Uniprot	2445.59	11839	2	16.51	INTERASSAY.VAR20120427_S2
P02656	21 99 APOC3 HUMAN RecName Full Apolipoprotein C III Short Apo CIII Short ApoC III Flags Precursor	Uniprot	24721.9	8764.68	3	45.57	INTERASSAY.VAR20120427_S2
P01764	20 117 HV303 HUMAN RecName Full Ig heavy chain V III region VH26 Flags Precursor	Uniprot	18967.7	10559.7	3	35.71	INTERASSAY.VAR20120427_S2
P04433	21 115 KV309 HUMAN RecName Full Ig kappa chain V III region VG Flags Precursor Fragment	Uniprot	6513.6	10464.6	3	34.74	INTERASSAY.VAR20120427_S2
P06312	21 121 KV401 HUMAN RecName Full Ig kappa chain V IV region Flags Precursor Fragment	Uniprot	2446.27	11272.4	3	41.58	INTERASSAY.VAR20120427_S2
P01766	HV305 HUMAN RecName Full Ig heavy chain V III region BRO	Uniprot	13974.7	13340.8	4	38.33	INTERASSAY.VAR20120427_S2
P01593	KV101 HUMAN RecName Full Ig kappa chain V I region AG	Uniprot	3616.65	12106.4	4	60.19	INTERASSAY.VAR20120427_S2
P02753	19 201 RET4 HUMAN RecName Full Retinol binding protein 4 AltName Full Plasma retinol binding prote	Uniprot	557.483	21413.8	4	37.7	INTERASSAY.VAR20120427_S2
P01019	34 485 ANGT HUMAN RecName Full Angiotensinogen AltName Full Serpin A8 Contains RecName Full Angio	Uniprot	436.901	49989.3	5	16.81	INTERASSAY.VAR20120427_S2
P19652	19 201 A1AG2 HUMAN RecName Full Alpha 1 acid glycoprotein 2 Short AGP 2 AltName Full Orosomucoid 2	Uniprot	4355.41	21936.3	6	36.07	INTERASSAY.VAR20120427_S2
P01834	IGKC HUMAN RecName Full Ig kappa chain C region	Uniprot	116734	11779.9	7	86.79	INTERASSAY.VAR20120427_S2
P01842	LAC HUMAN RecName Full Ig lambda chain C regions	Uniprot	90716.5	11407.6	7	85.71	INTERASSAY.VAR20120427_S2
P02763	19 201 A1AG1 HUMAN RecName Full Alpha 1 acid glycoprotein 1 Short AGP 1 AltName Full Orosomucoid 1	Uniprot	14798	21788.2	7	40.98	INTERASSAY.VAR20120427_S2
P02760	20 352 AMBP HUMAN RecName Full Protein AMBP Contains RecName Full Alpha 1 microglobulin Short Prot	Uniprot	1233.12	37970.6	7	31.23	INTERASSAY.VAR20120427_S2
P05155	23 500 IC1 HUMAN RecName Full Plasma protease C1 inhibitor Short C1 Inh Short C1Inh AltName Full C	Uniprot	1025.12	53071.6	7	15.69	INTERASSAY.VAR20120427_S2
P02649	19 317 APOE HUMAN RecName Full Apolipoprotein E Short Apo E Flags Precursor	Uniprot	721.277	34293.8	7	29.1	INTERASSAY.VAR20120427_S2
P05546	20 499 HEP2 HUMAN RecName Full Heparin cofactor 2 AltName Full Heparin cofactor II Short HC II Alt	Uniprot	281.375	55131.2	7	12.71	INTERASSAY.VAR20120427_S2
P04004	20 478 VTNC HUMAN RecName Full Vitronectin AltName Full Serum spreading factor Short S protein Alt	Uniprot	2395.88	53076.4	8	24.84	INTERASSAY.VAR20120427_S2
P04196	19 525 HRG HUMAN RecName Full Histidine rich glycoprotein AltName Full Histidine proline rich glyc	Uniprot	1425.83	58572.4	8	19.53	INTERASSAY.VAR20120427_S2
P06396	28 782 GELS HUMAN RecName Full Gelsolin AltName Full Actin depolymerizing factor Short ADF AltName	Uniprot	242.599	83244.4	8	13.51	INTERASSAY.VAR20120427_S2
P02652	19 100 APOA2 HUMAN RecName Full Apolipoprotein A II Short Apo AII Short ApoA II Contains RecName F	Uniprot	20452.5	9360.69	9	84.15	INTERASSAY.VAR20120427_S2
P68871	2 147 HBB HUMAN RecName Full Hemoglobin subunit beta AltName Full Hemoglobin beta chain AltName F	Uniprot	3481.75	15981.3	9	74.66	INTERASSAY.VAR20120427_S2
P43652	22 599 AFAM HUMAN RecName Full Afamin AltName Full Alpha albumin Short Alpha Alb Flags Precursor	Uniprot	387.2	68516	9	13.49	INTERASSAY.VAR20120427_S2
P01877	IGHA2 HUMAN RecName Full Ig alpha 2 chain C region	Uniprot	8574.11	37324.7	10	49.41	INTERASSAY.VAR20120427_S2
P25311	18 295 ZA2G HUMAN RecName Full Zinc alpha 2 glycoprotein AltName Full Zn alpha 2 glycoprotein Shor	Uniprot	2011.38	32373.1	10	44.96	INTERASSAY.VAR20120427_S2
P10909	23 449 CLUS HUMAN RecName Full Clusterin AltName Full Complement associated protein SP 40 40 AltNa	Uniprot	1662.04	50632.9	10	31.85	INTERASSAY.VAR20120427_S2
P19827	28 911 ITIH1 HUMAN RecName Full Inter alpha trypsin inhibitor heavy chain H1 Short Inter alpha inhi	Uniprot	331.217	98927.9	10	15.72	INTERASSAY.VAR20120427_S2
P04217	22 495 A1BG HUMAN RecName Full Alpha 1B glycoprotein AltName Full Alpha 1 B glycoprotein Flags Pr	Uniprot	1923.97	52511	11	33.33	INTERASSAY.VAR20120427_S2
P01861	IGHG4 HUMAN RecName Full Ig gamma 4 chain C region	Uniprot	32181.9	36453.8	12	55.35	INTERASSAY.VAR20120427_S2
P01011	24 423 AACT HUMAN RecName Full Alpha 1 antichymotrypsin Short ACT AltName Full Cell growth inhibit	Uniprot	2824.67	45322.9	12	39	INTERASSAY.VAR20120427_S2
P01876	IGHA1 HUMAN RecName Full Ig alpha 1 chain C region	Uniprot	20656.7	38510.1	13	54.39	INTERASSAY.VAR20120427_S2
P02765	19 367 FETUA HUMAN RecName Full Alpha 2 HS glycoprotein AltName Full Ba alpha 2 glycoprotein AltNa	Uniprot	4571.97	38011.5	13	59.6	INTERASSAY.VAR20120427_S2
P01008	33 464 ANT3 HUMAN RecName Full Antithrombin III Short ATIII Flags Precursor	Uniprot	883.317	49381.4	13	33.8	INTERASSAY.VAR20120427_S2
P01860	IGHG3 HUMAN RecName Full Ig gamma 3 chain C region AltName Full Heavy chain disease protein AltNam	Uniprot	25546.8	42313.5	14	44.56	INTERASSAY.VAR20120427_S2
P02749	20 345 APOH HUMAN RecName Full Beta 2 glycoprotein 1 AltName Full Beta 2 glycoprotein I Short Beta	Uniprot	5014.07	37509.2	14	56.44	INTERASSAY.VAR20120427_S2
P06727	21 396 APOA4 HUMAN RecName Full Apolipoprotein A IV Short Apo AIV Short ApoA IV Flags Precursor	Uniprot	2992.87	43402.6	14	48.14	INTERASSAY.VAR20120427_S2
P01042	19 644 KNG1 HUMAN RecName Full Kininogen 1 AltName Full High molecular weight kininogen Short HMWK	Uniprot	2119.2	70923.3	14	30.19	INTERASSAY.VAR20120427_S2
P02679	27 453 FIBG HUMAN RecName Full Fibrinogen gamma chain Flags Precursor	Uniprot	7084.86	49053.4	15	47.54	INTERASSAY.VAR20120427_S2
Q14624	29 930 ITIH4 HUMAN RecName Full Inter alpha trypsin inhibitor heavy chain H4 Short Inter alpha inhi	Uniprot	569.284	100472	15	22.84	INTERASSAY.VAR20120427_S2
P01859	IGHG2 HUMAN RecName Full Ig gamma 2 chain C region	Uniprot	25457.3	36528	16	56.75	INTERASSAY.VAR20120427_S2
P02774	17 474 VTDB HUMAN RecName Full Vitamin D binding protein Short DBP Short VDB AltName Full Group sp	Uniprot	2931.49	52840.3	16	45.63	INTERASSAY.VAR20120427_S2
P00751	26 764 CFAB HUMAN RecName Full Complement factor B EC 3 4 21 47 AltName Full C3 C5 convertase AltN	Uniprot	1034.77	84312.5	16	31.12	INTERASSAY.VAR20120427_S2
P19823	19 946 ITIH2 HUMAN RecName Full Inter alpha trypsin inhibitor heavy chain H2 Short Inter alpha inhi	Uniprot	816.625	104695	16	25.32	INTERASSAY.VAR20120427_S2
P04003	49 597 C4BPA HUMAN RecName Full C4b binding protein alpha chain Short C4bp AltName Full Proline ri	Uniprot	1501.86	63723.7	17	36.61	INTERASSAY.VAR20120427_S2
P00747	20 810 PLMN HUMAN RecName Full Plasminogen EC 3 4 21 7 Contains RecName Full Plasmin heavy chain A	Uniprot	999.899	91169.8	17	33.5	INTERASSAY.VAR20120427_S2
P01857	IGHG1 HUMAN RecName Full Ig gamma 1 chain C region	Uniprot	48683.1	36619.2	18	63.94	INTERASSAY.VAR20120427_S2
P02790	24 462 HEMO HUMAN RecName Full Hemopexin AltName Full Beta 1B glycoprotein Flags Precursor	Uniprot	11767.9	49979.8	18	58.54	INTERASSAY.VAR20120427_S2
P01871	IGHM HUMAN RecName Full Ig mu chain C region	Uniprot	5592.4	49991	19	47.57	INTERASSAY.VAR20120427_S2
P00734	25 622 THRB HUMAN RecName Full Prothrombin EC 3 4 21 5 AltName Full Coagulation factor II Contains	Uniprot	939.973	68962.6	19	44.31	INTERASSAY.VAR20120427_S2
P02671	20 866 FIBA HUMAN RecName Full Fibrinogen alpha chain Contains RecName Full Fibrinopeptide A Flags	Uniprot	2379.87	93561.9	20	32.11	INTERASSAY.VAR20120427_S2
P02675	31 491 FIBB HUMAN RecName Full Fibrinogen beta chain Contains RecName Full Fibrinopeptide B Flags	Uniprot	5413.07	52941.9	24	71.15	INTERASSAY.VAR20120427_S2
P01009	25 418 A1AT HUMAN RecName Full Alpha 1 antitrypsin AltName Full Alpha 1 protease inhibitor AltName	Uniprot	15866.2	44381.6	25	63.71	INTERASSAY.VAR20120427_S2
P00738	19 406 HPT HUMAN RecName Full Haptoglobin Contains RecName Full Haptoglobin alpha chain Contains R	Uniprot	25375.9	44033.4	26	72.94	INTERASSAY.VAR20120427_S2
P00450	20 1065 CERU HUMAN RecName Full Ceruloplasmin EC 1 16 3 1 AltName Full Ferroxidase Flags Precurso	Uniprot	1968.79	120884	26	37.86	INTERASSAY.VAR20120427_S2
P02647	19 267 APOA1 HUMAN RecName Full Apolipoprotein A I Short Apo AI Short ApoA I Contains RecName Full	Uniprot	39103.3	28961.6	31	87.55	INTERASSAY.VAR20120427_S2
P08603	19 1231 CFAH HUMAN RecName Full Complement factor H AltName Full H factor 1 Flags Precursor	Uniprot	1493.77	141615	33	41.8	INTERASSAY.VAR20120427_S2
P0C0L4	20 1744 CO4A HUMAN RecName Full Complement C4 A AltName Full Acidic complement C4 AltName Full C3	Uniprot	1566.1	192117	48	40.52	INTERASSAY.VAR20120427_S2
P02787	20 698 TRFE HUMAN RecName Full Serotransferrin Short Transferrin AltName Full Siderophilin AltName	Uniprot	49902	77348.6	56	84.98	INTERASSAY.VAR20120427_S2
P01023	24 1474 A2MG HUMAN RecName Full Alpha 2 macroglobulin Short Alpha 2 M AltName Full C3 and PZP like	Uniprot	9924.23	162223	58	53.55	INTERASSAY.VAR20120427_S2
P02768	19 609 ALBU HUMAN RecName Full Serum albumin Flags Precursor	Uniprot	123051	69240.2	62	87.48	INTERASSAY.VAR20120427_S2
P04114	28 4563 APOB HUMAN RecName Full Apolipoprotein B 100 Short Apo B 100 Contains RecName Full Apolipo	Uniprot	640.045	514243	77	23.52	INTERASSAY.VAR20120427_S2
P01024	23 1663 CO3 HUMAN RecName Full Complement C3 AltName Full C3 and PZP like alpha 2 macroglobulin do	Uniprot	11199.7	186491	86	56.92	INTERASSAY.VAR20120427_S2
P01601	23 117 KV109 HUMAN RecName Full Ig kappa chain V I region HK101 Flags Precursor Fragment	Uniprot	5035.63	10497.6	3	45.26	INTERASSAY.VAR20120427_S4
P06309	5 117 KV205 HUMAN RecName Full Ig kappa chain V II region GM607 Flags Precursor Fragment	Uniprot	3965.22	12490	3	38.94	INTERASSAY.VAR20120427_S4
P04208	LV106 HUMAN RecName Full Ig lambda chain V I region WAH	Uniprot	1606.58	11839	3	32.11	INTERASSAY.VAR20120427_S4
P02656	21 99 APOC3 HUMAN RecName Full Apolipoprotein C III Short Apo CIII Short ApoC III Flags Precursor	Uniprot	30019.9	8764.68	4	67.09	INTERASSAY.VAR20120427_S4
P01764	20 117 HV303 HUMAN RecName Full Ig heavy chain V III region VH26 Flags Precursor	Uniprot	20985.9	10559.7	4	46.94	INTERASSAY.VAR20120427_S4
P01593	KV101 HUMAN RecName Full Ig kappa chain V I region AG	Uniprot	5957.96	12106.4	4	59.26	INTERASSAY.VAR20120427_S4
P04433	21 115 KV309 HUMAN RecName Full Ig kappa chain V III region VG Flags Precursor Fragment	Uniprot	5882.57	10464.6	4	56.84	INTERASSAY.VAR20120427_S4
P69905	2 142 HBA HUMAN RecName Full Hemoglobin subunit alpha AltName Full Hemoglobin alpha chain AltName	Uniprot	1670.39	15183.4	4	33.33	INTERASSAY.VAR20120427_S4
P01766	HV305 HUMAN RecName Full Ig heavy chain V III region BRO	Uniprot	13591.6	13340.8	5	55.83	INTERASSAY.VAR20120427_S4
P05155	23 500 IC1 HUMAN RecName Full Plasma protease C1 inhibitor Short C1 Inh Short C1Inh AltName Full C	Uniprot	1269.26	53071.6	5	12.55	INTERASSAY.VAR20120427_S4
O43866	20 347 CD5L HUMAN RecName Full CD5 antigen like AltName Full SP alpha AltName Full CT 2 AltName	Uniprot	440.899	37538	5	38.11	INTERASSAY.VAR20120427_S4
P27169	2 355 PON1 HUMAN RecName Full Serum paraoxonase arylesterase 1 Short PON 1 EC 3 1 1 2 EC 3 1 8 1 Al	Uniprot	418.143	39789.3	5	14.12	INTERASSAY.VAR20120427_S4
P01842	LAC HUMAN RecName Full Ig lambda chain C regions	Uniprot	85958.8	11407.6	7	85.71	INTERASSAY.VAR20120427_S4
P19652	19 201 A1AG2 HUMAN RecName Full Alpha 1 acid glycoprotein 2 Short AGP 2 AltName Full Orosomucoid 2	Uniprot	7702.32	21936.3	7	44.26	INTERASSAY.VAR20120427_S4
P04004	20 478 VTNC HUMAN RecName Full Vitronectin AltName Full Serum spreading factor Short S protein Alt	Uniprot	1520.19	53076.4	7	24.18	INTERASSAY.VAR20120427_S4
P25311	18 295 ZA2G HUMAN RecName Full Zinc alpha 2 glycoprotein AltName Full Zn alpha 2 glycoprotein Shor	Uniprot	1387.2	32373.1	7	40.29	INTERASSAY.VAR20120427_S4
P01834	IGKC HUMAN RecName Full Ig kappa chain C region	Uniprot	141323	11779.9	8	84.91	INTERASSAY.VAR20120427_S4
P02763	19 201 A1AG1 HUMAN RecName Full Alpha 1 acid glycoprotein 1 Short AGP 1 AltName Full Orosomucoid 1	Uniprot	15980.6	21788.2	8	50.82	INTERASSAY.VAR20120427_S4
P02649	19 317 APOE HUMAN RecName Full Apolipoprotein E Short Apo E Flags Precursor	Uniprot	1291.61	34293.8	8	31.77	INTERASSAY.VAR20120427_S4
P02760	20 352 AMBP HUMAN RecName Full Protein AMBP Contains RecName Full Alpha 1 microglobulin Short Prot	Uniprot	747.211	37970.6	8	25.23	INTERASSAY.VAR20120427_S4
P05546	20 499 HEP2 HUMAN RecName Full Heparin cofactor 2 AltName Full Heparin cofactor II Short HC II Alt	Uniprot	555.913	55131.2	8	18.54	INTERASSAY.VAR20120427_S4
P02652	19 100 APOA2 HUMAN RecName Full Apolipoprotein A II Short Apo AII Short ApoA II Contains RecName F	Uniprot	22508.1	9360.69	9	90.24	INTERASSAY.VAR20120427_S4
P68871	2 147 HBB HUMAN RecName Full Hemoglobin subunit beta AltName Full Hemoglobin beta chain AltName F	Uniprot	4901.53	15981.3	9	54.11	INTERASSAY.VAR20120427_S4
P01019	34 485 ANGT HUMAN RecName Full Angiotensinogen AltName Full Serpin A8 Contains RecName Full Angio	Uniprot	614.957	49989.3	9	23.89	INTERASSAY.VAR20120427_S4
P04196	19 525 HRG HUMAN RecName Full Histidine rich glycoprotein AltName Full Histidine proline rich glyc	Uniprot	2290.69	58572.4	11	30.97	INTERASSAY.VAR20120427_S4
P10909	23 449 CLUS HUMAN RecName Full Clusterin AltName Full Complement associated protein SP 40 40 AltNa	Uniprot	1730.86	50632.9	11	39.34	INTERASSAY.VAR20120427_S4
Q14624	29 930 ITIH4 HUMAN RecName Full Inter alpha trypsin inhibitor heavy chain H4 Short Inter alpha inhi	Uniprot	375.931	100472	11	15.3	INTERASSAY.VAR20120427_S4
P01008	33 464 ANT3 HUMAN RecName Full Antithrombin III Short ATIII Flags Precursor	Uniprot	994.618	49381.4	12	38.66	INTERASSAY.VAR20120427_S4
P01861	IGHG4 HUMAN RecName Full Ig gamma 4 chain C region	Uniprot	29150.8	36453.8	13	60.24	INTERASSAY.VAR20120427_S4
P01877	IGHA2 HUMAN RecName Full Ig alpha 2 chain C region	Uniprot	8315.73	37324.7	13	62.65	INTERASSAY.VAR20120427_S4
P02765	19 367 FETUA HUMAN RecName Full Alpha 2 HS glycoprotein AltName Full Ba alpha 2 glycoprotein AltNa	Uniprot	5633.84	38011.5	13	54.15	INTERASSAY.VAR20120427_S4
P02749	20 345 APOH HUMAN RecName Full Beta 2 glycoprotein 1 AltName Full Beta 2 glycoprotein I Short Beta	Uniprot	5508.21	37509.2	13	56.13	INTERASSAY.VAR20120427_S4
P04217	22 495 A1BG HUMAN RecName Full Alpha 1B glycoprotein AltName Full Alpha 1 B glycoprotein Flags Pr	Uniprot	3149.28	52511	13	45.57	INTERASSAY.VAR20120427_S4
P19827	28 911 ITIH1 HUMAN RecName Full Inter alpha trypsin inhibitor heavy chain H1 Short Inter alpha inhi	Uniprot	510.849	98927.9	13	16.52	INTERASSAY.VAR20120427_S4
P01876	IGHA1 HUMAN RecName Full Ig alpha 1 chain C region	Uniprot	16800.3	38510.1	14	55.81	INTERASSAY.VAR20120427_S4
P20742	26 1482 PZP HUMAN RecName Full Pregnancy zone protein AltName Full C3 and PZP like alpha 2 macrogl	Uniprot	1094.97	162451	14	10.78	INTERASSAY.VAR20120427_S4
P01860	IGHG3 HUMAN RecName Full Ig gamma 3 chain C region AltName Full Heavy chain disease protein AltNam	Uniprot	31303.6	42313.5	15	49.6	INTERASSAY.VAR20120427_S4
P01859	IGHG2 HUMAN RecName Full Ig gamma 2 chain C region	Uniprot	26392.9	36528	15	56.13	INTERASSAY.VAR20120427_S4
P01011	24 423 AACT HUMAN RecName Full Alpha 1 antichymotrypsin Short ACT AltName Full Cell growth inhibit	Uniprot	4325.22	45322.9	15	42.75	INTERASSAY.VAR20120427_S4
P02790	24 462 HEMO HUMAN RecName Full Hemopexin AltName Full Beta 1B glycoprotein Flags Precursor	Uniprot	12796.6	49979.8	16	47.38	INTERASSAY.VAR20120427_S4
P00734	25 622 THRB HUMAN RecName Full Prothrombin EC 3 4 21 5 AltName Full Coagulation factor II Contains	Uniprot	1027.67	68962.6	16	44.48	INTERASSAY.VAR20120427_S4
P00751	26 764 CFAB HUMAN RecName Full Complement factor B EC 3 4 21 47 AltName Full C3 C5 convertase AltN	Uniprot	1363.74	84312.5	17	31.12	INTERASSAY.VAR20120427_S4
P01857	IGHG1 HUMAN RecName Full Ig gamma 1 chain C region	Uniprot	54431.8	36619.2	18	82.42	INTERASSAY.VAR20120427_S4
P01871	IGHM HUMAN RecName Full Ig mu chain C region	Uniprot	10313.4	49991	19	46.24	INTERASSAY.VAR20120427_S4
P06727	21 396 APOA4 HUMAN RecName Full Apolipoprotein A IV Short Apo AIV Short ApoA IV Flags Precursor	Uniprot	3205.75	43402.6	19	59.04	INTERASSAY.VAR20120427_S4
P01042	19 644 KNG1 HUMAN RecName Full Kininogen 1 AltName Full High molecular weight kininogen Short HMWK	Uniprot	2856.16	70923.3	19	37.7	INTERASSAY.VAR20120427_S4
P19823	19 946 ITIH2 HUMAN RecName Full Inter alpha trypsin inhibitor heavy chain H2 Short Inter alpha inhi	Uniprot	771.204	104695	19	31.57	INTERASSAY.VAR20120427_S4
P02679	27 453 FIBG HUMAN RecName Full Fibrinogen gamma chain Flags Precursor	Uniprot	7115.71	49053.4	20	58.55	INTERASSAY.VAR20120427_S4
P02675	31 491 FIBB HUMAN RecName Full Fibrinogen beta chain Contains RecName Full Fibrinopeptide B Flags	Uniprot	5845.08	52941.9	21	64.21	INTERASSAY.VAR20120427_S4
P04003	49 597 C4BPA HUMAN RecName Full C4b binding protein alpha chain Short C4bp AltName Full Proline ri	Uniprot	1948.39	63723.7	22	53.55	INTERASSAY.VAR20120427_S4
P02774	17 474 VTDB HUMAN RecName Full Vitamin D binding protein Short DBP Short VDB AltName Full Group sp	Uniprot	4016.61	52840.3	23	58.3	INTERASSAY.VAR20120427_S4
P02671	20 866 FIBA HUMAN RecName Full Fibrinogen alpha chain Contains RecName Full Fibrinopeptide A Flags	Uniprot	3178.36	93561.9	24	37.54	INTERASSAY.VAR20120427_S4
P00747	20 810 PLMN HUMAN RecName Full Plasminogen EC 3 4 21 7 Contains RecName Full Plasmin heavy chain A	Uniprot	1698.23	91169.8	24	41.85	INTERASSAY.VAR20120427_S4
P00738	19 406 HPT HUMAN RecName Full Haptoglobin Contains RecName Full Haptoglobin alpha chain Contains R	Uniprot	26240.5	44033.4	25	71.39	INTERASSAY.VAR20120427_S4
P02647	19 267 APOA1 HUMAN RecName Full Apolipoprotein A I Short Apo AI Short ApoA I Contains RecName Full	Uniprot	40942.2	28961.6	28	80.72	INTERASSAY.VAR20120427_S4
P01009	25 418 A1AT HUMAN RecName Full Alpha 1 antitrypsin AltName Full Alpha 1 protease inhibitor AltName	Uniprot	19245.1	44381.6	28	68.78	INTERASSAY.VAR20120427_S4
P00450	20 1065 CERU HUMAN RecName Full Ceruloplasmin EC 1 16 3 1 AltName Full Ferroxidase Flags Precurso	Uniprot	2615.26	120884	28	42.64	INTERASSAY.VAR20120427_S4
P08603	19 1231 CFAH HUMAN RecName Full Complement factor H AltName Full H factor 1 Flags Precursor	Uniprot	1477.2	141615	33	41.88	INTERASSAY.VAR20120427_S4
P0C0L4	20 1744 CO4A HUMAN RecName Full Complement C4 A AltName Full Acidic complement C4 AltName Full C3	Uniprot	2401.82	192117	44	36	INTERASSAY.VAR20120427_S4
P0C0L5	20 1744 CO4B HUMAN RecName Full Complement C4 B AltName Full Basic complement C4 AltName Full C3	Uniprot	2401.82	192082	44	36	INTERASSAY.VAR20120427_S4
P02787	20 698 TRFE HUMAN RecName Full Serotransferrin Short Transferrin AltName Full Siderophilin AltName	Uniprot	50242.8	77348.6	52	78.06	INTERASSAY.VAR20120427_S4
P02768	19 609 ALBU HUMAN RecName Full Serum albumin Flags Precursor	Uniprot	133158	69240.2	56	83.59	INTERASSAY.VAR20120427_S4
P01023	24 1474 A2MG HUMAN RecName Full Alpha 2 macroglobulin Short Alpha 2 M AltName Full C3 and PZP like	Uniprot	12194	162223	67	58.65	INTERASSAY.VAR20120427_S4
P01024	23 1663 CO3 HUMAN RecName Full Complement C3 AltName Full C3 and PZP like alpha 2 macroglobulin do	Uniprot	11905.8	186491	92	64.78	INTERASSAY.VAR20120427_S4
P04114	28 4563 APOB HUMAN RecName Full Apolipoprotein B 100 Short Apo B 100 Contains RecName Full Apolipo	Uniprot	861.004	514243	99	28.99	INTERASSAY.VAR20120427_S4
P02656	21 99 APOC3 HUMAN RecName Full Apolipoprotein C III Short Apo CIII Short ApoC III Flags Precursor	Uniprot	14950.2	8764.68	2	41.77	INTERASSAY.VAR20120525_S18
P01593	KV101 HUMAN RecName Full Ig kappa chain V I region AG	Uniprot	8607.97	12106.4	2	31.48	INTERASSAY.VAR20120525_S18
P06312	21 121 KV401 HUMAN RecName Full Ig kappa chain V IV region Flags Precursor Fragment	Uniprot	4340.15	11272.4	2	29.7	INTERASSAY.VAR20120525_S18
P01617	KV204 HUMAN RecName Full Ig kappa chain V II region TEW	Uniprot	3703.01	12172.7	2	32.74	INTERASSAY.VAR20120525_S18
P01766	HV305 HUMAN RecName Full Ig heavy chain V III region BRO	Uniprot	13263.3	13340.8	3	29.17	INTERASSAY.VAR20120525_S18
P01601	23 117 KV109 HUMAN RecName Full Ig kappa chain V I region HK101 Flags Precursor Fragment	Uniprot	8969.49	10497.6	3	45.26	INTERASSAY.VAR20120525_S18
P01764	20 117 HV303 HUMAN RecName Full Ig heavy chain V III region VH26 Flags Precursor	Uniprot	19528.1	10559.7	4	46.94	INTERASSAY.VAR20120525_S18
P04433	21 115 KV309 HUMAN RecName Full Ig kappa chain V III region VG Flags Precursor Fragment	Uniprot	9700.82	10464.6	4	57.89	INTERASSAY.VAR20120525_S18
P69905	2 142 HBA HUMAN RecName Full Hemoglobin subunit alpha AltName Full Hemoglobin alpha chain AltName	Uniprot	4177.28	15183.4	4	48.94	INTERASSAY.VAR20120525_S18
P27169	2 355 PON1 HUMAN RecName Full Serum paraoxonase arylesterase 1 Short PON 1 EC 3 1 1 2 EC 3 1 8 1 Al	Uniprot	647.161	39789.3	4	23.16	INTERASSAY.VAR20120525_S18
P25311	18 295 ZA2G HUMAN RecName Full Zinc alpha 2 glycoprotein AltName Full Zn alpha 2 glycoprotein Shor	Uniprot	1422.17	32373.1	5	32.73	INTERASSAY.VAR20120525_S18
P05546	20 499 HEP2 HUMAN RecName Full Heparin cofactor 2 AltName Full Heparin cofactor II Short HC II Alt	Uniprot	688.211	55131.2	5	8.96	INTERASSAY.VAR20120525_S18
P01842	LAC HUMAN RecName Full Ig lambda chain C regions	Uniprot	69598.7	11407.6	6	82.86	INTERASSAY.VAR20120525_S18
O43866	20 347 CD5L HUMAN RecName Full CD5 antigen like AltName Full SP alpha AltName Full CT 2 AltName	Uniprot	766.781	37538	6	44.82	INTERASSAY.VAR20120525_S18
P02652	19 100 APOA2 HUMAN RecName Full Apolipoprotein A II Short Apo AII Short ApoA II Contains RecName F	Uniprot	18627.9	9360.69	7	86.59	INTERASSAY.VAR20120525_S18
P68871	2 147 HBB HUMAN RecName Full Hemoglobin subunit beta AltName Full Hemoglobin beta chain AltName F	Uniprot	6827.87	15981.3	7	66.44	INTERASSAY.VAR20120525_S18
P02763	19 201 A1AG1 HUMAN RecName Full Alpha 1 acid glycoprotein 1 Short AGP 1 AltName Full Orosomucoid 1	Uniprot	21249.8	21788.2	8	42.62	INTERASSAY.VAR20120525_S18
P19652	19 201 A1AG2 HUMAN RecName Full Alpha 1 acid glycoprotein 2 Short AGP 2 AltName Full Orosomucoid 2	Uniprot	9284.51	21936.3	8	41.53	INTERASSAY.VAR20120525_S18
P10909	23 449 CLUS HUMAN RecName Full Clusterin AltName Full Complement associated protein SP 40 40 AltNa	Uniprot	3609.81	50632.9	8	26.93	INTERASSAY.VAR20120525_S18
P01834	IGKC HUMAN RecName Full Ig kappa chain C region	Uniprot	184995	11779.9	9	88.68	INTERASSAY.VAR20120525_S18
P02649	19 317 APOE HUMAN RecName Full Apolipoprotein E Short Apo E Flags Precursor	Uniprot	3546.12	34293.8	9	33.78	INTERASSAY.VAR20120525_S18
P02760	20 352 AMBP HUMAN RecName Full Protein AMBP Contains RecName Full Alpha 1 microglobulin Short Prot	Uniprot	842.193	37970.6	9	31.53	INTERASSAY.VAR20120525_S18
P43652	22 599 AFAM HUMAN RecName Full Afamin AltName Full Alpha albumin Short Alpha Alb Flags Precursor	Uniprot	354.624	68516	10	21.45	INTERASSAY.VAR20120525_S18
P01008	33 464 ANT3 HUMAN RecName Full Antithrombin III Short ATIII Flags Precursor	Uniprot	1396.81	49381.4	12	34.49	INTERASSAY.VAR20120525_S18
P01877	IGHA2 HUMAN RecName Full Ig alpha 2 chain C region	Uniprot	11523.1	37324.7	13	62.65	INTERASSAY.VAR20120525_S18
P02765	19 367 FETUA HUMAN RecName Full Alpha 2 HS glycoprotein AltName Full Ba alpha 2 glycoprotein AltNa	Uniprot	8705.7	38011.5	13	42.98	INTERASSAY.VAR20120525_S18
P02749	20 345 APOH HUMAN RecName Full Beta 2 glycoprotein 1 AltName Full Beta 2 glycoprotein I Short Beta	Uniprot	8427.27	37509.2	13	55.83	INTERASSAY.VAR20120525_S18
P04004	20 478 VTNC HUMAN RecName Full Vitronectin AltName Full Serum spreading factor Short S protein Alt	Uniprot	3044.52	53076.4	13	41.83	INTERASSAY.VAR20120525_S18
P04196	19 525 HRG HUMAN RecName Full Histidine rich glycoprotein AltName Full Histidine proline rich glyc	Uniprot	2628.8	58572.4	13	34.52	INTERASSAY.VAR20120525_S18
P01011	24 423 AACT HUMAN RecName Full Alpha 1 antichymotrypsin Short ACT AltName Full Cell growth inhibit	Uniprot	4656.85	45322.9	14	38.25	INTERASSAY.VAR20120525_S18
P04217	22 495 A1BG HUMAN RecName Full Alpha 1B glycoprotein AltName Full Alpha 1 B glycoprotein Flags Pr	Uniprot	2475.04	52511	14	42.41	INTERASSAY.VAR20120525_S18
P01861	IGHG4 HUMAN RecName Full Ig gamma 4 chain C region	Uniprot	30222.9	36453.8	15	61.47	INTERASSAY.VAR20120525_S18
P01876	IGHA1 HUMAN RecName Full Ig alpha 1 chain C region	Uniprot	25110.7	38510.1	15	68.27	INTERASSAY.VAR20120525_S18
P19827	28 911 ITIH1 HUMAN RecName Full Inter alpha trypsin inhibitor heavy chain H1 Short Inter alpha inhi	Uniprot	643.614	98927.9	15	21.27	INTERASSAY.VAR20120525_S18
P01859	IGHG2 HUMAN RecName Full Ig gamma 2 chain C region	Uniprot	37390.2	36528	16	62.88	INTERASSAY.VAR20120525_S18
P01860	IGHG3 HUMAN RecName Full Ig gamma 3 chain C region AltName Full Heavy chain disease protein AltNam	Uniprot	32177	42313.5	16	50.4	INTERASSAY.VAR20120525_S18
P06396	28 782 GELS HUMAN RecName Full Gelsolin AltName Full Actin depolymerizing factor Short ADF AltName	Uniprot	571.75	83244.4	16	29.8	INTERASSAY.VAR20120525_S18
P00751	26 764 CFAB HUMAN RecName Full Complement factor B EC 3 4 21 47 AltName Full C3 C5 convertase AltN	Uniprot	1592.27	84312.5	17	31.53	INTERASSAY.VAR20120525_S18
P01857	IGHG1 HUMAN RecName Full Ig gamma 1 chain C region	Uniprot	57097.5	36619.2	18	65.45	INTERASSAY.VAR20120525_S18
P00739	20 348 HPTR HUMAN RecName Full Haptoglobin related protein Flags Precursor	Uniprot	15150.1	37448.3	18	48.33	INTERASSAY.VAR20120525_S18
P01871	IGHM HUMAN RecName Full Ig mu chain C region	Uniprot	14542.6	49991	18	46.68	INTERASSAY.VAR20120525_S18
P20742	26 1482 PZP HUMAN RecName Full Pregnancy zone protein AltName Full C3 and PZP like alpha 2 macrogl	Uniprot	1407.62	162451	18	14.89	INTERASSAY.VAR20120525_S18
P02790	24 462 HEMO HUMAN RecName Full Hemopexin AltName Full Beta 1B glycoprotein Flags Precursor	Uniprot	15622.2	49979.8	19	53.08	INTERASSAY.VAR20120525_S18
P19823	19 946 ITIH2 HUMAN RecName Full Inter alpha trypsin inhibitor heavy chain H2 Short Inter alpha inhi	Uniprot	1210.84	104695	19	25.65	INTERASSAY.VAR20120525_S18
Q14624	29 930 ITIH4 HUMAN RecName Full Inter alpha trypsin inhibitor heavy chain H4 Short Inter alpha inhi	Uniprot	1027.73	100472	19	27.38	INTERASSAY.VAR20120525_S18
P06727	21 396 APOA4 HUMAN RecName Full Apolipoprotein A IV Short Apo AIV Short ApoA IV Flags Precursor	Uniprot	3899.64	43402.6	20	64.63	INTERASSAY.VAR20120525_S18
P04003	49 597 C4BPA HUMAN RecName Full C4b binding protein alpha chain Short C4bp AltName Full Proline ri	Uniprot	2809.69	63723.7	20	48.09	INTERASSAY.VAR20120525_S18
P02679	27 453 FIBG HUMAN RecName Full Fibrinogen gamma chain Flags Precursor	Uniprot	9454.72	49053.4	21	57.14	INTERASSAY.VAR20120525_S18
P01042	19 644 KNG1 HUMAN RecName Full Kininogen 1 AltName Full High molecular weight kininogen Short HMWK	Uniprot	3295.2	70923.3	22	43.93	INTERASSAY.VAR20120525_S18
P02774	17 474 VTDB HUMAN RecName Full Vitamin D binding protein Short DBP Short VDB AltName Full Group sp	Uniprot	6518.9	52840.3	23	62.23	INTERASSAY.VAR20120525_S18
P00734	25 622 THRB HUMAN RecName Full Prothrombin EC 3 4 21 5 AltName Full Coagulation factor II Contains	Uniprot	1632.4	68962.6	23	55.52	INTERASSAY.VAR20120525_S18
P02675	31 491 FIBB HUMAN RecName Full Fibrinogen beta chain Contains RecName Full Fibrinopeptide B Flags	Uniprot	7959.18	52941.9	26	75.92	INTERASSAY.VAR20120525_S18
P00450	20 1065 CERU HUMAN RecName Full Ceruloplasmin EC 1 16 3 1 AltName Full Ferroxidase Flags Precurso	Uniprot	2368.91	120884	27	35.18	INTERASSAY.VAR20120525_S18
P02647	19 267 APOA1 HUMAN RecName Full Apolipoprotein A I Short Apo AI Short ApoA I Contains RecName Full	Uniprot	46041.7	28961.6	28	72.29	INTERASSAY.VAR20120525_S18
P01009	25 418 A1AT HUMAN RecName Full Alpha 1 antitrypsin AltName Full Alpha 1 protease inhibitor AltName	Uniprot	19467.1	44381.6	28	67.51	INTERASSAY.VAR20120525_S18
P00738	19 406 HPT HUMAN RecName Full Haptoglobin Contains RecName Full Haptoglobin alpha chain Contains R	Uniprot	34661.8	44033.4	29	68.56	INTERASSAY.VAR20120525_S18
P02671	20 866 FIBA HUMAN RecName Full Fibrinogen alpha chain Contains RecName Full Fibrinopeptide A Flags	Uniprot	4889.02	93561.9	31	40.73	INTERASSAY.VAR20120525_S18
P00747	20 810 PLMN HUMAN RecName Full Plasminogen EC 3 4 21 7 Contains RecName Full Plasmin heavy chain A	Uniprot	2365.39	91169.8	32	55.25	INTERASSAY.VAR20120525_S18
P08603	19 1231 CFAH HUMAN RecName Full Complement factor H AltName Full H factor 1 Flags Precursor	Uniprot	2017.02	141615	37	45.75	INTERASSAY.VAR20120525_S18
P0C0L4	20 1744 CO4A HUMAN RecName Full Complement C4 A AltName Full Acidic complement C4 AltName Full C3	Uniprot	2232.56	192117	45	40.06	INTERASSAY.VAR20120525_S18
P0C0L5	20 1744 CO4B HUMAN RecName Full Complement C4 B AltName Full Basic complement C4 AltName Full C3	Uniprot	2251.51	192082	46	40.12	INTERASSAY.VAR20120525_S18
P02787	20 698 TRFE HUMAN RecName Full Serotransferrin Short Transferrin AltName Full Siderophilin AltName	Uniprot	50731.8	77348.6	51	76.73	INTERASSAY.VAR20120525_S18
P02768	19 609 ALBU HUMAN RecName Full Serum albumin Flags Precursor	Uniprot	131723	69240.2	60	85.62	INTERASSAY.VAR20120525_S18
P01023	24 1474 A2MG HUMAN RecName Full Alpha 2 macroglobulin Short Alpha 2 M AltName Full C3 and PZP like	Uniprot	17477.9	162223	71	60.58	INTERASSAY.VAR20120525_S18
P01024	23 1663 CO3 HUMAN RecName Full Complement C3 AltName Full C3 and PZP like alpha 2 macroglobulin do	Uniprot	12683.2	186491	88	62.34	INTERASSAY.VAR20120525_S18
P04114	28 4563 APOB HUMAN RecName Full Apolipoprotein B 100 Short Apo B 100 Contains RecName Full Apolipo	Uniprot	1286.75	514243	96	27.4	INTERASSAY.VAR20120525_S18
P06312	21 121 KV401 HUMAN RecName Full Ig kappa chain V IV region Flags Precursor Fragment	Uniprot	3405.72	11272.4	2	29.7	INTERASSAY.VAR20120525_S19
P01766	HV305 HUMAN RecName Full Ig heavy chain V III region BRO	Uniprot	12651.1	13340.8	3	29.17	INTERASSAY.VAR20120525_S19
P01601	23 117 KV109 HUMAN RecName Full Ig kappa chain V I region HK101 Flags Precursor Fragment	Uniprot	8183.19	10497.6	3	45.26	INTERASSAY.VAR20120525_S19
P02655	23 101 APOC2 HUMAN RecName Full Apolipoprotein C II Short Apo CII Short ApoC II Flags Precursor	Uniprot	432.509	8914.93	3	49.37	INTERASSAY.VAR20120525_S19
P02656	21 99 APOC3 HUMAN RecName Full Apolipoprotein C III Short Apo CIII Short ApoC III Flags Precursor	Uniprot	20451.9	8764.68	4	68.35	INTERASSAY.VAR20120525_S19
P01764	20 117 HV303 HUMAN RecName Full Ig heavy chain V III region VH26 Flags Precursor	Uniprot	19764.8	10559.7	4	46.94	INTERASSAY.VAR20120525_S19
P04433	21 115 KV309 HUMAN RecName Full Ig kappa chain V III region VG Flags Precursor Fragment	Uniprot	13092.4	10464.6	4	57.89	INTERASSAY.VAR20120525_S19
P02763	19 201 A1AG1 HUMAN RecName Full Alpha 1 acid glycoprotein 1 Short AGP 1 AltName Full Orosomucoid 1	Uniprot	2991.06	21788.2	4	24.59	INTERASSAY.VAR20120525_S19
P69905	2 142 HBA HUMAN RecName Full Hemoglobin subunit alpha AltName Full Hemoglobin alpha chain AltName	Uniprot	1725.92	15183.4	5	47.52	INTERASSAY.VAR20120525_S19
P01019	34 485 ANGT HUMAN RecName Full Angiotensinogen AltName Full Serpin A8 Contains RecName Full Angio	Uniprot	672.39	49989.3	5	17.26	INTERASSAY.VAR20120525_S19
O43866	20 347 CD5L HUMAN RecName Full CD5 antigen like AltName Full SP alpha AltName Full CT 2 AltName	Uniprot	561.924	37538	5	26.83	INTERASSAY.VAR20120525_S19
P02753	19 201 RET4 HUMAN RecName Full Retinol binding protein 4 AltName Full Plasma retinol binding prote	Uniprot	299.997	21413.8	5	31.15	INTERASSAY.VAR20120525_S19
P01842	LAC HUMAN RecName Full Ig lambda chain C regions	Uniprot	54515.9	11407.6	6	82.86	INTERASSAY.VAR20120525_S19
P19652	19 201 A1AG2 HUMAN RecName Full Alpha 1 acid glycoprotein 2 Short AGP 2 AltName Full Orosomucoid 2	Uniprot	2076.79	21936.3	6	28.42	INTERASSAY.VAR20120525_S19
P05155	23 500 IC1 HUMAN RecName Full Plasma protease C1 inhibitor Short C1 Inh Short C1Inh AltName Full C	Uniprot	1425.28	53071.6	6	15.48	INTERASSAY.VAR20120525_S19
P25311	18 295 ZA2G HUMAN RecName Full Zinc alpha 2 glycoprotein AltName Full Zn alpha 2 glycoprotein Shor	Uniprot	1226.7	32373.1	6	31.65	INTERASSAY.VAR20120525_S19
P27169	2 355 PON1 HUMAN RecName Full Serum paraoxonase arylesterase 1 Short PON 1 EC 3 1 1 2 EC 3 1 8 1 Al	Uniprot	727.302	39789.3	6	22.32	INTERASSAY.VAR20120525_S19
P02652	19 100 APOA2 HUMAN RecName Full Apolipoprotein A II Short Apo AII Short ApoA II Contains RecName F	Uniprot	16225.1	9360.69	7	89.02	INTERASSAY.VAR20120525_S19
P05546	20 499 HEP2 HUMAN RecName Full Heparin cofactor 2 AltName Full Heparin cofactor II Short HC II Alt	Uniprot	511.871	55131.2	7	16.25	INTERASSAY.VAR20120525_S19
P01834	IGKC HUMAN RecName Full Ig kappa chain C region	Uniprot	130838	11779.9	9	88.68	INTERASSAY.VAR20120525_S19
P68871	2 147 HBB HUMAN RecName Full Hemoglobin subunit beta AltName Full Hemoglobin beta chain AltName F	Uniprot	10998.1	15981.3	10	74.66	INTERASSAY.VAR20120525_S19
P04004	20 478 VTNC HUMAN RecName Full Vitronectin AltName Full Serum spreading factor Short S protein Alt	Uniprot	2269.8	53076.4	10	26.36	INTERASSAY.VAR20120525_S19
P02760	20 352 AMBP HUMAN RecName Full Protein AMBP Contains RecName Full Alpha 1 microglobulin Short Prot	Uniprot	1582.91	37970.6	10	28.23	INTERASSAY.VAR20120525_S19
P01861	IGHG4 HUMAN RecName Full Ig gamma 4 chain C region	Uniprot	25310.3	36453.8	11	47.71	INTERASSAY.VAR20120525_S19
P10909	23 449 CLUS HUMAN RecName Full Clusterin AltName Full Complement associated protein SP 40 40 AltNa	Uniprot	3113.33	50632.9	11	33.72	INTERASSAY.VAR20120525_S19
P02649	19 317 APOE HUMAN RecName Full Apolipoprotein E Short Apo E Flags Precursor	Uniprot	2650.83	34293.8	11	42.47	INTERASSAY.VAR20120525_S19
P01008	33 464 ANT3 HUMAN RecName Full Antithrombin III Short ATIII Flags Precursor	Uniprot	1633.89	49381.4	11	32.18	INTERASSAY.VAR20120525_S19
P01877	IGHA2 HUMAN RecName Full Ig alpha 2 chain C region	Uniprot	8663.06	37324.7	12	55.29	INTERASSAY.VAR20120525_S19
P02765	19 367 FETUA HUMAN RecName Full Alpha 2 HS glycoprotein AltName Full Ba alpha 2 glycoprotein AltNa	Uniprot	4505.33	38011.5	12	44.41	INTERASSAY.VAR20120525_S19
P04217	22 495 A1BG HUMAN RecName Full Alpha 1B glycoprotein AltName Full Alpha 1 B glycoprotein Flags Pr	Uniprot	2950.29	52511	12	41.56	INTERASSAY.VAR20120525_S19
P04196	19 525 HRG HUMAN RecName Full Histidine rich glycoprotein AltName Full Histidine proline rich glyc	Uniprot	2167.32	58572.4	12	28.4	INTERASSAY.VAR20120525_S19
P43652	22 599 AFAM HUMAN RecName Full Afamin AltName Full Alpha albumin Short Alpha Alb Flags Precursor	Uniprot	766.42	68516	13	25.78	INTERASSAY.VAR20120525_S19
P01876	IGHA1 HUMAN RecName Full Ig alpha 1 chain C region	Uniprot	20720.3	38510.1	14	55.81	INTERASSAY.VAR20120525_S19
P02749	20 345 APOH HUMAN RecName Full Beta 2 glycoprotein 1 AltName Full Beta 2 glycoprotein I Short Beta	Uniprot	13086.5	37509.2	14	64.72	INTERASSAY.VAR20120525_S19
P01859	IGHG2 HUMAN RecName Full Ig gamma 2 chain C region	Uniprot	25473.4	36528	15	55.21	INTERASSAY.VAR20120525_S19
P01860	IGHG3 HUMAN RecName Full Ig gamma 3 chain C region AltName Full Heavy chain disease protein AltNam	Uniprot	24312.9	42313.5	15	49.07	INTERASSAY.VAR20120525_S19
P06727	21 396 APOA4 HUMAN RecName Full Apolipoprotein A IV Short Apo AIV Short ApoA IV Flags Precursor	Uniprot	2884.9	43402.6	15	42.02	INTERASSAY.VAR20120525_S19
P19823	19 946 ITIH2 HUMAN RecName Full Inter alpha trypsin inhibitor heavy chain H2 Short Inter alpha inhi	Uniprot	1441.36	104695	15	21.55	INTERASSAY.VAR20120525_S19
Q14624	29 930 ITIH4 HUMAN RecName Full Inter alpha trypsin inhibitor heavy chain H4 Short Inter alpha inhi	Uniprot	951.767	100472	15	25.61	INTERASSAY.VAR20120525_S19
P20742	26 1482 PZP HUMAN RecName Full Pregnancy zone protein AltName Full C3 and PZP like alpha 2 macrogl	Uniprot	1033.97	162451	16	14.14	INTERASSAY.VAR20120525_S19
P19827	28 911 ITIH1 HUMAN RecName Full Inter alpha trypsin inhibitor heavy chain H1 Short Inter alpha inhi	Uniprot	724.783	98927.9	16	27.6	INTERASSAY.VAR20120525_S19
P01871	IGHM HUMAN RecName Full Ig mu chain C region	Uniprot	12232	49991	17	43.81	INTERASSAY.VAR20120525_S19
P01011	24 423 AACT HUMAN RecName Full Alpha 1 antichymotrypsin Short ACT AltName Full Cell growth inhibit	Uniprot	5938.95	45322.9	17	41.25	INTERASSAY.VAR20120525_S19
P01042	19 644 KNG1 HUMAN RecName Full Kininogen 1 AltName Full High molecular weight kininogen Short HMWK	Uniprot	3241.74	70923.3	17	36.26	INTERASSAY.VAR20120525_S19
P06396	28 782 GELS HUMAN RecName Full Gelsolin AltName Full Actin depolymerizing factor Short ADF AltName	Uniprot	828.351	83244.4	17	33.11	INTERASSAY.VAR20120525_S19
P01857	IGHG1 HUMAN RecName Full Ig gamma 1 chain C region	Uniprot	61700.6	36619.2	18	63.33	INTERASSAY.VAR20120525_S19
P00739	20 348 HPTR HUMAN RecName Full Haptoglobin related protein Flags Precursor	Uniprot	15123.4	37448.3	18	54.1	INTERASSAY.VAR20120525_S19
P02790	24 462 HEMO HUMAN RecName Full Hemopexin AltName Full Beta 1B glycoprotein Flags Precursor	Uniprot	17817.2	49979.8	19	55.58	INTERASSAY.VAR20120525_S19
P04003	49 597 C4BPA HUMAN RecName Full C4b binding protein alpha chain Short C4bp AltName Full Proline ri	Uniprot	2734.67	63723.7	19	50.09	INTERASSAY.VAR20120525_S19
P00734	25 622 THRB HUMAN RecName Full Prothrombin EC 3 4 21 5 AltName Full Coagulation factor II Contains	Uniprot	1385.98	68962.6	19	50.67	INTERASSAY.VAR20120525_S19
P02679	27 453 FIBG HUMAN RecName Full Fibrinogen gamma chain Flags Precursor	Uniprot	16210.6	49053.4	20	55.04	INTERASSAY.VAR20120525_S19
P00751	26 764 CFAB HUMAN RecName Full Complement factor B EC 3 4 21 47 AltName Full C3 C5 convertase AltN	Uniprot	2500.75	84312.5	22	37.35	INTERASSAY.VAR20120525_S19
P02774	17 474 VTDB HUMAN RecName Full Vitamin D binding protein Short DBP Short VDB AltName Full Group sp	Uniprot	7518.05	52840.3	25	66.16	INTERASSAY.VAR20120525_S19
P00450	20 1065 CERU HUMAN RecName Full Ceruloplasmin EC 1 16 3 1 AltName Full Ferroxidase Flags Precurso	Uniprot	3171.87	120884	25	35.37	INTERASSAY.VAR20120525_S19
P02671	20 866 FIBA HUMAN RecName Full Fibrinogen alpha chain Contains RecName Full Fibrinopeptide A Flags	Uniprot	5568.27	93561.9	26	42.5	INTERASSAY.VAR20120525_S19
P00747	20 810 PLMN HUMAN RecName Full Plasminogen EC 3 4 21 7 Contains RecName Full Plasmin heavy chain A	Uniprot	1706.2	91169.8	26	51.07	INTERASSAY.VAR20120525_S19
P02675	31 491 FIBB HUMAN RecName Full Fibrinogen beta chain Contains RecName Full Fibrinopeptide B Flags	Uniprot	8820.17	52941.9	27	75.49	INTERASSAY.VAR20120525_S19
P01009	25 418 A1AT HUMAN RecName Full Alpha 1 antitrypsin AltName Full Alpha 1 protease inhibitor AltName	Uniprot	19973.1	44381.6	28	67.26	INTERASSAY.VAR20120525_S19
P02647	19 267 APOA1 HUMAN RecName Full Apolipoprotein A I Short Apo AI Short ApoA I Contains RecName Full	Uniprot	48749	28961.6	29	83.53	INTERASSAY.VAR20120525_S19
P00738	19 406 HPT HUMAN RecName Full Haptoglobin Contains RecName Full Haptoglobin alpha chain Contains R	Uniprot	35212.4	44033.4	30	79.38	INTERASSAY.VAR20120525_S19
P08603	19 1231 CFAH HUMAN RecName Full Complement factor H AltName Full H factor 1 Flags Precursor	Uniprot	2330.45	141615	35	42.13	INTERASSAY.VAR20120525_S19
P02787	20 698 TRFE HUMAN RecName Full Serotransferrin Short Transferrin AltName Full Siderophilin AltName	Uniprot	59746.6	77348.6	51	77.32	INTERASSAY.VAR20120525_S19
P0C0L5	20 1744 CO4B HUMAN RecName Full Complement C4 B AltName Full Basic complement C4 AltName Full C3	Uniprot	3101.45	192082	51	40.29	INTERASSAY.VAR20120525_S19
P02768	19 609 ALBU HUMAN RecName Full Serum albumin Flags Precursor	Uniprot	136234	69240.2	58	84.09	INTERASSAY.VAR20120525_S19
P01023	24 1474 A2MG HUMAN RecName Full Alpha 2 macroglobulin Short Alpha 2 M AltName Full C3 and PZP like	Uniprot	15670.9	162223	67	57.27	INTERASSAY.VAR20120525_S19
P01024	23 1663 CO3 HUMAN RecName Full Complement C3 AltName Full C3 and PZP like alpha 2 macroglobulin do	Uniprot	13608.5	186491	87	64.84	INTERASSAY.VAR20120525_S19
P04114	28 4563 APOB HUMAN RecName Full Apolipoprotein B 100 Short Apo B 100 Contains RecName Full Apolipo	Uniprot	1500.25	514243	115	33.58	INTERASSAY.VAR20120525_S19
P02656	21 99 APOC3 HUMAN RecName Full Apolipoprotein C III Short Apo CIII Short ApoC III Flags Precursor	Uniprot	26750.3	8764.68	2	41.77	INTERASSAY.VAR20120626_S3
P04207	21 129 KV308 HUMAN RecName Full Ig kappa chain V III region CLL AltName Full Rheumatoid factor Fla	Uniprot	2733.24	12164.6	2	22.94	INTERASSAY.VAR20120626_S3
P01601	23 117 KV109 HUMAN RecName Full Ig kappa chain V I region HK101 Flags Precursor Fragment	Uniprot	24805.8	10497.6	3	45.26	INTERASSAY.VAR20120626_S3
P01766	HV305 HUMAN RecName Full Ig heavy chain V III region BRO	Uniprot	19340.9	13340.8	3	34.17	INTERASSAY.VAR20120626_S3
P04433	21 115 KV309 HUMAN RecName Full Ig kappa chain V III region VG Flags Precursor Fragment	Uniprot	13620.7	10464.6	3	35.79	INTERASSAY.VAR20120626_S3
P06312	21 121 KV401 HUMAN RecName Full Ig kappa chain V IV region Flags Precursor Fragment	Uniprot	2775.2	11272.4	3	44.55	INTERASSAY.VAR20120626_S3
P05090	21 189 APOD HUMAN RecName Full Apolipoprotein D Short Apo D Short ApoD Flags Precursor	Uniprot	633.532	19588.2	3	22.49	INTERASSAY.VAR20120626_S3
P01593	KV101 HUMAN RecName Full Ig kappa chain V I region AG	Uniprot	24874.1	12106.4	4	53.7	INTERASSAY.VAR20120626_S3
P01764	20 117 HV303 HUMAN RecName Full Ig heavy chain V III region VH26 Flags Precursor	Uniprot	21508.3	10559.7	4	41.84	INTERASSAY.VAR20120626_S3
P69905	2 142 HBA HUMAN RecName Full Hemoglobin subunit alpha AltName Full Hemoglobin alpha chain AltName	Uniprot	2458.73	15183.4	4	33.33	INTERASSAY.VAR20120626_S3
P05546	20 499 HEP2 HUMAN RecName Full Heparin cofactor 2 AltName Full Heparin cofactor II Short HC II Alt	Uniprot	596.485	55131.2	4	7.5	INTERASSAY.VAR20120626_S3
P27169	2 355 PON1 HUMAN RecName Full Serum paraoxonase arylesterase 1 Short PON 1 EC 3 1 1 2 EC 3 1 8 1 Al	Uniprot	1316.32	39789.3	5	23.16	INTERASSAY.VAR20120626_S3
P02760	20 352 AMBP HUMAN RecName Full Protein AMBP Contains RecName Full Alpha 1 microglobulin Short Prot	Uniprot	956.163	37970.6	5	23.42	INTERASSAY.VAR20120626_S3
P01019	34 485 ANGT HUMAN RecName Full Angiotensinogen AltName Full Serpin A8 Contains RecName Full Angio	Uniprot	524.084	49989.3	5	12.83	INTERASSAY.VAR20120626_S3
P01842	LAC HUMAN RecName Full Ig lambda chain C regions	Uniprot	102414	11407.6	6	73.33	INTERASSAY.VAR20120626_S3
O43866	20 347 CD5L HUMAN RecName Full CD5 antigen like AltName Full SP alpha AltName Full CT 2 AltName	Uniprot	536.079	37538	6	20.12	INTERASSAY.VAR20120626_S3
P01834	IGKC HUMAN RecName Full Ig kappa chain C region	Uniprot	145235	11779.9	7	80.19	INTERASSAY.VAR20120626_S3
P02652	19 100 APOA2 HUMAN RecName Full Apolipoprotein A II Short Apo AII Short ApoA II Contains RecName F	Uniprot	22794.1	9360.69	7	84.15	INTERASSAY.VAR20120626_S3
P68871	2 147 HBB HUMAN RecName Full Hemoglobin subunit beta AltName Full Hemoglobin beta chain AltName F	Uniprot	10424.7	15981.3	7	52.74	INTERASSAY.VAR20120626_S3
P10909	23 449 CLUS HUMAN RecName Full Clusterin AltName Full Complement associated protein SP 40 40 AltNa	Uniprot	3032.78	50632.9	7	24.82	INTERASSAY.VAR20120626_S3
P05155	23 500 IC1 HUMAN RecName Full Plasma protease C1 inhibitor Short C1 Inh Short C1Inh AltName Full C	Uniprot	1489.91	53071.6	7	19.87	INTERASSAY.VAR20120626_S3
P02649	19 317 APOE HUMAN RecName Full Apolipoprotein E Short Apo E Flags Precursor	Uniprot	1108.28	34293.8	7	30.43	INTERASSAY.VAR20120626_S3
P19652	19 201 A1AG2 HUMAN RecName Full Alpha 1 acid glycoprotein 2 Short AGP 2 AltName Full Orosomucoid 2	Uniprot	10670	21936.3	8	51.37	INTERASSAY.VAR20120626_S3
P02763	19 201 A1AG1 HUMAN RecName Full Alpha 1 acid glycoprotein 1 Short AGP 1 AltName Full Orosomucoid 1	Uniprot	21622.6	21788.2	10	59.56	INTERASSAY.VAR20120626_S3
P04217	22 495 A1BG HUMAN RecName Full Alpha 1B glycoprotein AltName Full Alpha 1 B glycoprotein Flags Pr	Uniprot	3255.33	52511	10	26.79	INTERASSAY.VAR20120626_S3
P25311	18 295 ZA2G HUMAN RecName Full Zinc alpha 2 glycoprotein AltName Full Zn alpha 2 glycoprotein Shor	Uniprot	2355.43	32373.1	10	42.45	INTERASSAY.VAR20120626_S3
P04004	20 478 VTNC HUMAN RecName Full Vitronectin AltName Full Serum spreading factor Short S protein Alt	Uniprot	1888.21	53076.4	10	28.1	INTERASSAY.VAR20120626_S3
P04196	19 525 HRG HUMAN RecName Full Histidine rich glycoprotein AltName Full Histidine proline rich glyc	Uniprot	2686.53	58572.4	11	30.57	INTERASSAY.VAR20120626_S3
P19827	28 911 ITIH1 HUMAN RecName Full Inter alpha trypsin inhibitor heavy chain H1 Short Inter alpha inhi	Uniprot	673.435	98927.9	11	15.27	INTERASSAY.VAR20120626_S3
P02765	19 367 FETUA HUMAN RecName Full Alpha 2 HS glycoprotein AltName Full Ba alpha 2 glycoprotein AltNa	Uniprot	7979.32	38011.5	12	40.11	INTERASSAY.VAR20120626_S3
P01008	33 464 ANT3 HUMAN RecName Full Antithrombin III Short ATIII Flags Precursor	Uniprot	1588.69	49381.4	12	32.18	INTERASSAY.VAR20120626_S3
P00751	26 764 CFAB HUMAN RecName Full Complement factor B EC 3 4 21 47 AltName Full C3 C5 convertase AltN	Uniprot	1347.61	84312.5	12	22.19	INTERASSAY.VAR20120626_S3
P01861	IGHG4 HUMAN RecName Full Ig gamma 4 chain C region	Uniprot	44258.5	36453.8	13	65.14	INTERASSAY.VAR20120626_S3
P01877	IGHA2 HUMAN RecName Full Ig alpha 2 chain C region	Uniprot	16166.6	37324.7	13	62.65	INTERASSAY.VAR20120626_S3
P01011	24 423 AACT HUMAN RecName Full Alpha 1 antichymotrypsin Short ACT AltName Full Cell growth inhibit	Uniprot	6381.36	45322.9	13	38	INTERASSAY.VAR20120626_S3
P02749	20 345 APOH HUMAN RecName Full Beta 2 glycoprotein 1 AltName Full Beta 2 glycoprotein I Short Beta	Uniprot	6046.76	37509.2	13	62.58	INTERASSAY.VAR20120626_S3
P01859	IGHG2 HUMAN RecName Full Ig gamma 2 chain C region	Uniprot	40932.1	36528	14	54.29	INTERASSAY.VAR20120626_S3
P04003	49 597 C4BPA HUMAN RecName Full C4b binding protein alpha chain Short C4bp AltName Full Proline ri	Uniprot	3423.41	63723.7	14	38.8	INTERASSAY.VAR20120626_S3
P01860	IGHG3 HUMAN RecName Full Ig gamma 3 chain C region AltName Full Heavy chain disease protein AltNam	Uniprot	45301.2	42313.5	15	49.07	INTERASSAY.VAR20120626_S3
P01876	IGHA1 HUMAN RecName Full Ig alpha 1 chain C region	Uniprot	27570.3	38510.1	15	68.27	INTERASSAY.VAR20120626_S3
P06727	21 396 APOA4 HUMAN RecName Full Apolipoprotein A IV Short Apo AIV Short ApoA IV Flags Precursor	Uniprot	2458.41	43402.6	15	40.69	INTERASSAY.VAR20120626_S3
P19823	19 946 ITIH2 HUMAN RecName Full Inter alpha trypsin inhibitor heavy chain H2 Short Inter alpha inhi	Uniprot	1076.26	104695	15	22.95	INTERASSAY.VAR20120626_S3
P01857	IGHG1 HUMAN RecName Full Ig gamma 1 chain C region	Uniprot	77601.6	36619.2	16	56.97	INTERASSAY.VAR20120626_S3
P01871	IGHM HUMAN RecName Full Ig mu chain C region	Uniprot	14199.5	49991	16	41.81	INTERASSAY.VAR20120626_S3
P02679	27 453 FIBG HUMAN RecName Full Fibrinogen gamma chain Flags Precursor	Uniprot	9129.51	49053.4	16	53.86	INTERASSAY.VAR20120626_S3
P02790	24 462 HEMO HUMAN RecName Full Hemopexin AltName Full Beta 1B glycoprotein Flags Precursor	Uniprot	21731.5	49979.8	17	48.29	INTERASSAY.VAR20120626_S3
P01042	19 644 KNG1 HUMAN RecName Full Kininogen 1 AltName Full High molecular weight kininogen Short HMWK	Uniprot	2599.74	70923.3	17	30.51	INTERASSAY.VAR20120626_S3
Q14624	29 930 ITIH4 HUMAN RecName Full Inter alpha trypsin inhibitor heavy chain H4 Short Inter alpha inhi	Uniprot	1022.82	100472	17	28.05	INTERASSAY.VAR20120626_S3
P00739	20 348 HPTR HUMAN RecName Full Haptoglobin related protein Flags Precursor	Uniprot	15531.4	37448.3	18	55.02	INTERASSAY.VAR20120626_S3
P20742	26 1482 PZP HUMAN RecName Full Pregnancy zone protein AltName Full C3 and PZP like alpha 2 macrogl	Uniprot	2198.28	162451	18	15.65	INTERASSAY.VAR20120626_S3
P00734	25 622 THRB HUMAN RecName Full Prothrombin EC 3 4 21 5 AltName Full Coagulation factor II Contains	Uniprot	2105.14	68962.6	18	49.67	INTERASSAY.VAR20120626_S3
P02774	17 474 VTDB HUMAN RecName Full Vitamin D binding protein Short DBP Short VDB AltName Full Group sp	Uniprot	8369.53	52840.3	20	54.59	INTERASSAY.VAR20120626_S3
P01009	25 418 A1AT HUMAN RecName Full Alpha 1 antitrypsin AltName Full Alpha 1 protease inhibitor AltName	Uniprot	18302.1	44381.6	24	67.51	INTERASSAY.VAR20120626_S3
P02675	31 491 FIBB HUMAN RecName Full Fibrinogen beta chain Contains RecName Full Fibrinopeptide B Flags	Uniprot	12544.9	52941.9	24	61.61	INTERASSAY.VAR20120626_S3
P02671	20 866 FIBA HUMAN RecName Full Fibrinogen alpha chain Contains RecName Full Fibrinopeptide A Flags	Uniprot	4415.04	93561.9	25	38.96	INTERASSAY.VAR20120626_S3
P02647	19 267 APOA1 HUMAN RecName Full Apolipoprotein A I Short Apo AI Short ApoA I Contains RecName Full	Uniprot	47654.4	28961.6	27	82.33	INTERASSAY.VAR20120626_S3
P00738	19 406 HPT HUMAN RecName Full Haptoglobin Contains RecName Full Haptoglobin alpha chain Contains R	Uniprot	36017.4	44033.4	27	68.04	INTERASSAY.VAR20120626_S3
P00450	20 1065 CERU HUMAN RecName Full Ceruloplasmin EC 1 16 3 1 AltName Full Ferroxidase Flags Precurso	Uniprot	3250.71	120884	27	41.59	INTERASSAY.VAR20120626_S3
P00747	20 810 PLMN HUMAN RecName Full Plasminogen EC 3 4 21 7 Contains RecName Full Plasmin heavy chain A	Uniprot	3313.89	91169.8	29	52.47	INTERASSAY.VAR20120626_S3
P08603	19 1231 CFAH HUMAN RecName Full Complement factor H AltName Full H factor 1 Flags Precursor	Uniprot	2406.31	141615	29	37.68	INTERASSAY.VAR20120626_S3
P0C0L4	20 1744 CO4A HUMAN RecName Full Complement C4 A AltName Full Acidic complement C4 AltName Full C3	Uniprot	2424.8	192117	43	38.26	INTERASSAY.VAR20120626_S3
P02787	20 698 TRFE HUMAN RecName Full Serotransferrin Short Transferrin AltName Full Siderophilin AltName	Uniprot	68657.2	77348.6	49	78.2	INTERASSAY.VAR20120626_S3
P02768	19 609 ALBU HUMAN RecName Full Serum albumin Flags Precursor	Uniprot	160005	69240.2	58	84.6	INTERASSAY.VAR20120626_S3
P01023	24 1474 A2MG HUMAN RecName Full Alpha 2 macroglobulin Short Alpha 2 M AltName Full C3 and PZP like	Uniprot	18237	162223	65	58.79	INTERASSAY.VAR20120626_S3
P01024	23 1663 CO3 HUMAN RecName Full Complement C3 AltName Full C3 and PZP like alpha 2 macroglobulin do	Uniprot	15741	186491	92	68.92	INTERASSAY.VAR20120626_S3
P04114	28 4563 APOB HUMAN RecName Full Apolipoprotein B 100 Short Apo B 100 Contains RecName Full Apolipo	Uniprot	1240.85	514243	95	27.34	INTERASSAY.VAR20120626_S3
P02656	21 99 APOC3 HUMAN RecName Full Apolipoprotein C III Short Apo CIII Short ApoC III Flags Precursor	Uniprot	23836.1	8764.68	2	41.77	INTERASSAY.VAR20120626_S4
P01593	KV101 HUMAN RecName Full Ig kappa chain V I region AG	Uniprot	25171.6	12106.4	3	53.7	INTERASSAY.VAR20120626_S4
P01601	23 117 KV109 HUMAN RecName Full Ig kappa chain V I region HK101 Flags Precursor Fragment	Uniprot	24060.1	10497.6	3	45.26	INTERASSAY.VAR20120626_S4
P01766	HV305 HUMAN RecName Full Ig heavy chain V III region BRO	Uniprot	16009.2	13340.8	3	29.17	INTERASSAY.VAR20120626_S4
P06312	21 121 KV401 HUMAN RecName Full Ig kappa chain V IV region Flags Precursor Fragment	Uniprot	8946.58	11272.4	3	38.61	INTERASSAY.VAR20120626_S4
P06309	5 117 KV205 HUMAN RecName Full Ig kappa chain V II region GM607 Flags Precursor Fragment	Uniprot	4565.35	12490	3	55.75	INTERASSAY.VAR20120626_S4
P04433	21 115 KV309 HUMAN RecName Full Ig kappa chain V III region VG Flags Precursor Fragment	Uniprot	19047.2	10464.6	4	57.89	INTERASSAY.VAR20120626_S4
P01764	20 117 HV303 HUMAN RecName Full Ig heavy chain V III region VH26 Flags Precursor	Uniprot	18585.7	10559.7	4	46.94	INTERASSAY.VAR20120626_S4
P04207	21 129 KV308 HUMAN RecName Full Ig kappa chain V III region CLL AltName Full Rheumatoid factor Fla	Uniprot	2531.28	12164.6	4	45.87	INTERASSAY.VAR20120626_S4
P19652	19 201 A1AG2 HUMAN RecName Full Alpha 1 acid glycoprotein 2 Short AGP 2 AltName Full Orosomucoid 2	Uniprot	14944.2	21936.3	6	42.62	INTERASSAY.VAR20120626_S4
P27169	2 355 PON1 HUMAN RecName Full Serum paraoxonase arylesterase 1 Short PON 1 EC 3 1 1 2 EC 3 1 8 1 Al	Uniprot	1382.15	39789.3	6	24.86	INTERASSAY.VAR20120626_S4
P01019	34 485 ANGT HUMAN RecName Full Angiotensinogen AltName Full Serpin A8 Contains RecName Full Angio	Uniprot	765.222	49989.3	6	22.35	INTERASSAY.VAR20120626_S4
P05546	20 499 HEP2 HUMAN RecName Full Heparin cofactor 2 AltName Full Heparin cofactor II Short HC II Alt	Uniprot	409.534	55131.2	6	15.21	INTERASSAY.VAR20120626_S4
P01842	LAC HUMAN RecName Full Ig lambda chain C regions	Uniprot	106219	11407.6	7	82.86	INTERASSAY.VAR20120626_S4
P02652	19 100 APOA2 HUMAN RecName Full Apolipoprotein A II Short Apo AII Short ApoA II Contains RecName F	Uniprot	25400.9	9360.69	7	89.02	INTERASSAY.VAR20120626_S4
P68871	2 147 HBB HUMAN RecName Full Hemoglobin subunit beta AltName Full Hemoglobin beta chain AltName F	Uniprot	12234.3	15981.3	7	52.74	INTERASSAY.VAR20120626_S4
P69905	2 142 HBA HUMAN RecName Full Hemoglobin subunit alpha AltName Full Hemoglobin alpha chain AltName	Uniprot	1855.94	15183.4	7	60.99	INTERASSAY.VAR20120626_S4
P05155	23 500 IC1 HUMAN RecName Full Plasma protease C1 inhibitor Short C1 Inh Short C1Inh AltName Full C	Uniprot	1278.94	53071.6	7	19.46	INTERASSAY.VAR20120626_S4
O43866	20 347 CD5L HUMAN RecName Full CD5 antigen like AltName Full SP alpha AltName Full CT 2 AltName	Uniprot	969.719	37538	7	33.23	INTERASSAY.VAR20120626_S4
P43652	22 599 AFAM HUMAN RecName Full Afamin AltName Full Alpha albumin Short Alpha Alb Flags Precursor	Uniprot	353.923	68516	7	15.92	INTERASSAY.VAR20120626_S4
P01834	IGKC HUMAN RecName Full Ig kappa chain C region	Uniprot	152055	11779.9	8	86.79	INTERASSAY.VAR20120626_S4
P10909	23 449 CLUS HUMAN RecName Full Clusterin AltName Full Complement associated protein SP 40 40 AltNa	Uniprot	2060.51	50632.9	8	32.32	INTERASSAY.VAR20120626_S4
P02760	20 352 AMBP HUMAN RecName Full Protein AMBP Contains RecName Full Alpha 1 microglobulin Short Prot	Uniprot	1293.96	37970.6	9	35.14	INTERASSAY.VAR20120626_S4
P02763	19 201 A1AG1 HUMAN RecName Full Alpha 1 acid glycoprotein 1 Short AGP 1 AltName Full Orosomucoid 1	Uniprot	22990.7	21788.2	10	49.73	INTERASSAY.VAR20120626_S4
P02765	19 367 FETUA HUMAN RecName Full Alpha 2 HS glycoprotein AltName Full Ba alpha 2 glycoprotein AltNa	Uniprot	7283.32	38011.5	10	42.12	INTERASSAY.VAR20120626_S4
P04217	22 495 A1BG HUMAN RecName Full Alpha 1B glycoprotein AltName Full Alpha 1 B glycoprotein Flags Pr	Uniprot	2547.4	52511	10	32.07	INTERASSAY.VAR20120626_S4
P04004	20 478 VTNC HUMAN RecName Full Vitronectin AltName Full Serum spreading factor Short S protein Alt	Uniprot	1891.67	53076.4	10	28.54	INTERASSAY.VAR20120626_S4
P04196	19 525 HRG HUMAN RecName Full Histidine rich glycoprotein AltName Full Histidine proline rich glyc	Uniprot	2641.7	58572.4	11	31.95	INTERASSAY.VAR20120626_S4
P02649	19 317 APOE HUMAN RecName Full Apolipoprotein E Short Apo E Flags Precursor	Uniprot	2226.66	34293.8	11	42.14	INTERASSAY.VAR20120626_S4
P25311	18 295 ZA2G HUMAN RecName Full Zinc alpha 2 glycoprotein AltName Full Zn alpha 2 glycoprotein Shor	Uniprot	2147.08	32373.1	11	53.96	INTERASSAY.VAR20120626_S4
P06396	28 782 GELS HUMAN RecName Full Gelsolin AltName Full Actin depolymerizing factor Short ADF AltName	Uniprot	626.739	83244.4	11	22.25	INTERASSAY.VAR20120626_S4
P01011	24 423 AACT HUMAN RecName Full Alpha 1 antichymotrypsin Short ACT AltName Full Cell growth inhibit	Uniprot	5668.42	45322.9	12	38	INTERASSAY.VAR20120626_S4
P19827	28 911 ITIH1 HUMAN RecName Full Inter alpha trypsin inhibitor heavy chain H1 Short Inter alpha inhi	Uniprot	432.996	98927.9	12	15.5	INTERASSAY.VAR20120626_S4
P01860	IGHG3 HUMAN RecName Full Ig gamma 3 chain C region AltName Full Heavy chain disease protein AltNam	Uniprot	38707.5	42313.5	13	43.24	INTERASSAY.VAR20120626_S4
P01861	IGHG4 HUMAN RecName Full Ig gamma 4 chain C region	Uniprot	33326.1	36453.8	13	73.7	INTERASSAY.VAR20120626_S4
P01877	IGHA2 HUMAN RecName Full Ig alpha 2 chain C region	Uniprot	12560.7	37324.7	14	57.35	INTERASSAY.VAR20120626_S4
P02749	20 345 APOH HUMAN RecName Full Beta 2 glycoprotein 1 AltName Full Beta 2 glycoprotein I Short Beta	Uniprot	6983.51	37509.2	14	61.66	INTERASSAY.VAR20120626_S4
P02679	27 453 FIBG HUMAN RecName Full Fibrinogen gamma chain Flags Precursor	Uniprot	7889.02	49053.4	15	43.56	INTERASSAY.VAR20120626_S4
P01008	33 464 ANT3 HUMAN RecName Full Antithrombin III Short ATIII Flags Precursor	Uniprot	1608.93	49381.4	15	43.98	INTERASSAY.VAR20120626_S4
P01859	IGHG2 HUMAN RecName Full Ig gamma 2 chain C region	Uniprot	34788.1	36528	16	60.43	INTERASSAY.VAR20120626_S4
P00751	26 764 CFAB HUMAN RecName Full Complement factor B EC 3 4 21 47 AltName Full C3 C5 convertase AltN	Uniprot	1988.87	84312.5	16	31.66	INTERASSAY.VAR20120626_S4
P01857	IGHG1 HUMAN RecName Full Ig gamma 1 chain C region	Uniprot	62434.1	36619.2	17	80.91	INTERASSAY.VAR20120626_S4
P01876	IGHA1 HUMAN RecName Full Ig alpha 1 chain C region	Uniprot	24787.2	38510.1	17	70.25	INTERASSAY.VAR20120626_S4
P06727	21 396 APOA4 HUMAN RecName Full Apolipoprotein A IV Short Apo AIV Short ApoA IV Flags Precursor	Uniprot	3293.45	43402.6	17	56.12	INTERASSAY.VAR20120626_S4
P20742	26 1482 PZP HUMAN RecName Full Pregnancy zone protein AltName Full C3 and PZP like alpha 2 macrogl	Uniprot	2117.6	162451	17	16.13	INTERASSAY.VAR20120626_S4
P00734	25 622 THRB HUMAN RecName Full Prothrombin EC 3 4 21 5 AltName Full Coagulation factor II Contains	Uniprot	2012.21	68962.6	17	48.83	INTERASSAY.VAR20120626_S4
P00739	20 348 HPTR HUMAN RecName Full Haptoglobin related protein Flags Precursor	Uniprot	11529	37448.3	18	51.67	INTERASSAY.VAR20120626_S4
Q14624	29 930 ITIH4 HUMAN RecName Full Inter alpha trypsin inhibitor heavy chain H4 Short Inter alpha inhi	Uniprot	1506.35	100472	18	33.15	INTERASSAY.VAR20120626_S4
P19823	19 946 ITIH2 HUMAN RecName Full Inter alpha trypsin inhibitor heavy chain H2 Short Inter alpha inhi	Uniprot	1050.54	104695	18	29.96	INTERASSAY.VAR20120626_S4
P02790	24 462 HEMO HUMAN RecName Full Hemopexin AltName Full Beta 1B glycoprotein Flags Precursor	Uniprot	12244.2	49979.8	20	63.33	INTERASSAY.VAR20120626_S4
P04003	49 597 C4BPA HUMAN RecName Full C4b binding protein alpha chain Short C4bp AltName Full Proline ri	Uniprot	2769.54	63723.7	20	49.54	INTERASSAY.VAR20120626_S4
P01871	IGHM HUMAN RecName Full Ig mu chain C region	Uniprot	13760.2	49991	21	57.74	INTERASSAY.VAR20120626_S4
P01042	19 644 KNG1 HUMAN RecName Full Kininogen 1 AltName Full High molecular weight kininogen Short HMWK	Uniprot	3214.17	70923.3	21	38.18	INTERASSAY.VAR20120626_S4
P02774	17 474 VTDB HUMAN RecName Full Vitamin D binding protein Short DBP Short VDB AltName Full Group sp	Uniprot	7935.3	52840.3	24	67.47	INTERASSAY.VAR20120626_S4
P02671	20 866 FIBA HUMAN RecName Full Fibrinogen alpha chain Contains RecName Full Fibrinopeptide A Flags	Uniprot	4185.21	93561.9	24	37.9	INTERASSAY.VAR20120626_S4
P00450	20 1065 CERU HUMAN RecName Full Ceruloplasmin EC 1 16 3 1 AltName Full Ferroxidase Flags Precurso	Uniprot	2947.36	120884	24	35.09	INTERASSAY.VAR20120626_S4
P02675	31 491 FIBB HUMAN RecName Full Fibrinogen beta chain Contains RecName Full Fibrinopeptide B Flags	Uniprot	10979.7	52941.9	26	75.7	INTERASSAY.VAR20120626_S4
P02647	19 267 APOA1 HUMAN RecName Full Apolipoprotein A I Short Apo AI Short ApoA I Contains RecName Full	Uniprot	46495.9	28961.6	28	80.32	INTERASSAY.VAR20120626_S4
P00738	19 406 HPT HUMAN RecName Full Haptoglobin Contains RecName Full Haptoglobin alpha chain Contains R	Uniprot	33883.8	44033.4	28	69.33	INTERASSAY.VAR20120626_S4
P01009	25 418 A1AT HUMAN RecName Full Alpha 1 antitrypsin AltName Full Alpha 1 protease inhibitor AltName	Uniprot	18735.2	44381.6	28	69.04	INTERASSAY.VAR20120626_S4
P08603	19 1231 CFAH HUMAN RecName Full Complement factor H AltName Full H factor 1 Flags Precursor	Uniprot	1975.09	141615	32	38.99	INTERASSAY.VAR20120626_S4
P00747	20 810 PLMN HUMAN RecName Full Plasminogen EC 3 4 21 7 Contains RecName Full Plasmin heavy chain A	Uniprot	3090.96	91169.8	33	56.26	INTERASSAY.VAR20120626_S4
P0C0L4	20 1744 CO4A HUMAN RecName Full Complement C4 A AltName Full Acidic complement C4 AltName Full C3	Uniprot	2451.81	192117	48	41.51	INTERASSAY.VAR20120626_S4
P02787	20 698 TRFE HUMAN RecName Full Serotransferrin Short Transferrin AltName Full Siderophilin AltName	Uniprot	69914.6	77348.6	53	78.35	INTERASSAY.VAR20120626_S4
P02768	19 609 ALBU HUMAN RecName Full Serum albumin Flags Precursor	Uniprot	157426	69240.2	59	84.94	INTERASSAY.VAR20120626_S4
P01023	24 1474 A2MG HUMAN RecName Full Alpha 2 macroglobulin Short Alpha 2 M AltName Full C3 and PZP like	Uniprot	18780.5	162223	67	59.06	INTERASSAY.VAR20120626_S4
P01024	23 1663 CO3 HUMAN RecName Full Complement C3 AltName Full C3 and PZP like alpha 2 macroglobulin do	Uniprot	15590.1	186491	87	63.99	INTERASSAY.VAR20120626_S4
P04114	28 4563 APOB HUMAN RecName Full Apolipoprotein B 100 Short Apo B 100 Contains RecName Full Apolipo	Uniprot	1236.86	514243	99	28.33	INTERASSAY.VAR20120626_S4
P04208	LV106 HUMAN RecName Full Ig lambda chain V I region WAH	Uniprot	2588.76	11839	2	16.51	INTRA.ASSAY.VAR20120802_QC1
P02655	23 101 APOC2 HUMAN RecName Full Apolipoprotein C II Short Apo CII Short ApoC II Flags Precursor	Uniprot	1393.7	8914.93	2	25.32	INTRA.ASSAY.VAR20120802_QC1
P01764	20 117 HV303 HUMAN RecName Full Ig heavy chain V III region VH26 Flags Precursor	Uniprot	15099.4	10559.7	3	35.71	INTRA.ASSAY.VAR20120802_QC1
P02656	21 99 APOC3 HUMAN RecName Full Apolipoprotein C III Short Apo CIII Short ApoC III Flags Precursor	Uniprot	12540.8	8764.68	3	65.82	INTRA.ASSAY.VAR20120802_QC1
P04433	21 115 KV309 HUMAN RecName Full Ig kappa chain V III region VG Flags Precursor Fragment	Uniprot	5254.06	10464.6	3	48.42	INTRA.ASSAY.VAR20120802_QC1
P06312	21 121 KV401 HUMAN RecName Full Ig kappa chain V IV region Flags Precursor Fragment	Uniprot	2570.54	11272.4	3	39.6	INTRA.ASSAY.VAR20120802_QC1
P01593	KV101 HUMAN RecName Full Ig kappa chain V I region AG	Uniprot	3568.08	12106.4	4	53.7	INTRA.ASSAY.VAR20120802_QC1
P25311	18 295 ZA2G HUMAN RecName Full Zinc alpha 2 glycoprotein AltName Full Zn alpha 2 glycoprotein Shor	Uniprot	783.031	32373.1	4	21.94	INTRA.ASSAY.VAR20120802_QC1
P01766	HV305 HUMAN RecName Full Ig heavy chain V III region BRO	Uniprot	18137.6	13340.8	5	54.17	INTRA.ASSAY.VAR20120802_QC1
P02760	20 352 AMBP HUMAN RecName Full Protein AMBP Contains RecName Full Alpha 1 microglobulin Short Prot	Uniprot	464.684	37970.6	5	17.12	INTRA.ASSAY.VAR20120802_QC1
P01019	34 485 ANGT HUMAN RecName Full Angiotensinogen AltName Full Serpin A8 Contains RecName Full Angio	Uniprot	433.997	49989.3	5	15.71	INTRA.ASSAY.VAR20120802_QC1
O43866	20 347 CD5L HUMAN RecName Full CD5 antigen like AltName Full SP alpha AltName Full CT 2 AltName	Uniprot	342.21	37538	5	15.85	INTRA.ASSAY.VAR20120802_QC1
P01842	LAC HUMAN RecName Full Ig lambda chain C regions	Uniprot	86904.4	11407.6	6	82.86	INTRA.ASSAY.VAR20120802_QC1
P01834	IGKC HUMAN RecName Full Ig kappa chain C region	Uniprot	70683.7	11779.9	6	80.19	INTRA.ASSAY.VAR20120802_QC1
P68871	2 147 HBB HUMAN RecName Full Hemoglobin subunit beta AltName Full Hemoglobin beta chain AltName F	Uniprot	4332.49	15981.3	6	49.32	INTRA.ASSAY.VAR20120802_QC1
P04004	20 478 VTNC HUMAN RecName Full Vitronectin AltName Full Serum spreading factor Short S protein Alt	Uniprot	1043.71	53076.4	6	24.84	INTRA.ASSAY.VAR20120802_QC1
P43652	22 599 AFAM HUMAN RecName Full Afamin AltName Full Alpha albumin Short Alpha Alb Flags Precursor	Uniprot	291.21	68516	7	11.94	INTRA.ASSAY.VAR20120802_QC1
P02652	19 100 APOA2 HUMAN RecName Full Apolipoprotein A II Short Apo AII Short ApoA II Contains RecName F	Uniprot	24157.5	9360.69	8	89.02	INTRA.ASSAY.VAR20120802_QC1
P02763	19 201 A1AG1 HUMAN RecName Full Alpha 1 acid glycoprotein 1 Short AGP 1 AltName Full Orosomucoid 1	Uniprot	15252.2	21788.2	8	51.37	INTRA.ASSAY.VAR20120802_QC1
P19652	19 201 A1AG2 HUMAN RecName Full Alpha 1 acid glycoprotein 2 Short AGP 2 AltName Full Orosomucoid 2	Uniprot	3962.45	21936.3	8	39.34	INTRA.ASSAY.VAR20120802_QC1
P04196	19 525 HRG HUMAN RecName Full Histidine rich glycoprotein AltName Full Histidine proline rich glyc	Uniprot	2138.51	58572.4	8	23.87	INTRA.ASSAY.VAR20120802_QC1
P10909	23 449 CLUS HUMAN RecName Full Clusterin AltName Full Complement associated protein SP 40 40 AltNa	Uniprot	964.641	50632.9	8	27.87	INTRA.ASSAY.VAR20120802_QC1
P02649	19 317 APOE HUMAN RecName Full Apolipoprotein E Short Apo E Flags Precursor	Uniprot	755.396	34293.8	8	31.44	INTRA.ASSAY.VAR20120802_QC1
P02765	19 367 FETUA HUMAN RecName Full Alpha 2 HS glycoprotein AltName Full Ba alpha 2 glycoprotein AltNa	Uniprot	5285.82	38011.5	9	37.54	INTRA.ASSAY.VAR20120802_QC1
P01008	33 464 ANT3 HUMAN RecName Full Antithrombin III Short ATIII Flags Precursor	Uniprot	793.476	49381.4	9	26.16	INTRA.ASSAY.VAR20120802_QC1
P05155	23 500 IC1 HUMAN RecName Full Plasma protease C1 inhibitor Short C1 Inh Short C1Inh AltName Full C	Uniprot	992.507	53071.6	10	19.25	INTRA.ASSAY.VAR20120802_QC1
P00751	26 764 CFAB HUMAN RecName Full Complement factor B EC 3 4 21 47 AltName Full C3 C5 convertase AltN	Uniprot	564.297	84312.5	10	19.49	INTRA.ASSAY.VAR20120802_QC1
P01877	IGHA2 HUMAN RecName Full Ig alpha 2 chain C region	Uniprot	5259.47	37324.7	11	53.82	INTRA.ASSAY.VAR20120802_QC1
P04217	22 495 A1BG HUMAN RecName Full Alpha 1B glycoprotein AltName Full Alpha 1 B glycoprotein Flags Pr	Uniprot	3819.72	52511	11	29.54	INTRA.ASSAY.VAR20120802_QC1
P00734	25 622 THRB HUMAN RecName Full Prothrombin EC 3 4 21 5 AltName Full Coagulation factor II Contains	Uniprot	320.762	68962.6	11	25.08	INTRA.ASSAY.VAR20120802_QC1
P01861	IGHG4 HUMAN RecName Full Ig gamma 4 chain C region	Uniprot	21818.1	36453.8	12	53.21	INTRA.ASSAY.VAR20120802_QC1
P02749	20 345 APOH HUMAN RecName Full Beta 2 glycoprotein 1 AltName Full Beta 2 glycoprotein I Short Beta	Uniprot	4738.15	37509.2	12	58.59	INTRA.ASSAY.VAR20120802_QC1
P01860	IGHG3 HUMAN RecName Full Ig gamma 3 chain C region AltName Full Heavy chain disease protein AltNam	Uniprot	18830.2	42313.5	13	44.56	INTRA.ASSAY.VAR20120802_QC1
P04003	49 597 C4BPA HUMAN RecName Full C4b binding protein alpha chain Short C4bp AltName Full Proline ri	Uniprot	1358.77	63723.7	13	30.24	INTRA.ASSAY.VAR20120802_QC1
P01857	IGHG1 HUMAN RecName Full Ig gamma 1 chain C region	Uniprot	38359.4	36619.2	14	56.36	INTRA.ASSAY.VAR20120802_QC1
P01859	IGHG2 HUMAN RecName Full Ig gamma 2 chain C region	Uniprot	19353.4	36528	14	55.83	INTRA.ASSAY.VAR20120802_QC1
P01876	IGHA1 HUMAN RecName Full Ig alpha 1 chain C region	Uniprot	15007.9	38510.1	14	66.86	INTRA.ASSAY.VAR20120802_QC1
P02774	17 474 VTDB HUMAN RecName Full Vitamin D binding protein Short DBP Short VDB AltName Full Group sp	Uniprot	9233.66	52840.3	14	46.07	INTRA.ASSAY.VAR20120802_QC1
P06727	21 396 APOA4 HUMAN RecName Full Apolipoprotein A IV Short Apo AIV Short ApoA IV Flags Precursor	Uniprot	2264.15	43402.6	14	48.4	INTRA.ASSAY.VAR20120802_QC1
P19823	19 946 ITIH2 HUMAN RecName Full Inter alpha trypsin inhibitor heavy chain H2 Short Inter alpha inhi	Uniprot	661.467	104695	14	26.19	INTRA.ASSAY.VAR20120802_QC1
P02790	24 462 HEMO HUMAN RecName Full Hemopexin AltName Full Beta 1B glycoprotein Flags Precursor	Uniprot	11685	49979.8	15	42.82	INTRA.ASSAY.VAR20120802_QC1
P01011	24 423 AACT HUMAN RecName Full Alpha 1 antichymotrypsin Short ACT AltName Full Cell growth inhibit	Uniprot	4541.24	45322.9	15	44	INTRA.ASSAY.VAR20120802_QC1
P20742	26 1482 PZP HUMAN RecName Full Pregnancy zone protein AltName Full C3 and PZP like alpha 2 macrogl	Uniprot	932.123	162451	15	11.46	INTRA.ASSAY.VAR20120802_QC1
P00747	20 810 PLMN HUMAN RecName Full Plasminogen EC 3 4 21 7 Contains RecName Full Plasmin heavy chain A	Uniprot	864.511	91169.8	15	30.97	INTRA.ASSAY.VAR20120802_QC1
Q14624	29 930 ITIH4 HUMAN RecName Full Inter alpha trypsin inhibitor heavy chain H4 Short Inter alpha inhi	Uniprot	671.174	100472	15	20.73	INTRA.ASSAY.VAR20120802_QC1
P00739	20 348 HPTR HUMAN RecName Full Haptoglobin related protein Flags Precursor	Uniprot	16211.6	37448.3	17	55.02	INTRA.ASSAY.VAR20120802_QC1
P02679	27 453 FIBG HUMAN RecName Full Fibrinogen gamma chain Flags Precursor	Uniprot	4999.22	49053.4	18	57.85	INTRA.ASSAY.VAR20120802_QC1
P02671	20 866 FIBA HUMAN RecName Full Fibrinogen alpha chain Contains RecName Full Fibrinopeptide A Flags	Uniprot	2475.97	93561.9	19	30.22	INTRA.ASSAY.VAR20120802_QC1
P01871	IGHM HUMAN RecName Full Ig mu chain C region	Uniprot	8033.68	49991	20	53.76	INTRA.ASSAY.VAR20120802_QC1
P01042	19 644 KNG1 HUMAN RecName Full Kininogen 1 AltName Full High molecular weight kininogen Short HMWK	Uniprot	2048.6	70923.3	20	39.78	INTRA.ASSAY.VAR20120802_QC1
P00450	20 1065 CERU HUMAN RecName Full Ceruloplasmin EC 1 16 3 1 AltName Full Ferroxidase Flags Precurso	Uniprot	1795.64	120884	20	28.01	INTRA.ASSAY.VAR20120802_QC1
P01009	25 418 A1AT HUMAN RecName Full Alpha 1 antitrypsin AltName Full Alpha 1 protease inhibitor AltName	Uniprot	9212.46	44381.6	23	59.39	INTRA.ASSAY.VAR20120802_QC1
P02675	31 491 FIBB HUMAN RecName Full Fibrinogen beta chain Contains RecName Full Fibrinopeptide B Flags	Uniprot	4541.46	52941.9	25	74.62	INTRA.ASSAY.VAR20120802_QC1
P02647	19 267 APOA1 HUMAN RecName Full Apolipoprotein A I Short Apo AI Short ApoA I Contains RecName Full	Uniprot	41317.6	28961.6	26	84.34	INTRA.ASSAY.VAR20120802_QC1
P00738	19 406 HPT HUMAN RecName Full Haptoglobin Contains RecName Full Haptoglobin alpha chain Contains R	Uniprot	29899	44033.4	26	73.2	INTRA.ASSAY.VAR20120802_QC1
P08603	19 1231 CFAH HUMAN RecName Full Complement factor H AltName Full H factor 1 Flags Precursor	Uniprot	924.692	141615	30	33.06	INTRA.ASSAY.VAR20120802_QC1
P0C0L4	20 1744 CO4A HUMAN RecName Full Complement C4 A AltName Full Acidic complement C4 AltName Full C3	Uniprot	1275.95	192117	37	33.16	INTRA.ASSAY.VAR20120802_QC1
P02787	20 698 TRFE HUMAN RecName Full Serotransferrin Short Transferrin AltName Full Siderophilin AltName	Uniprot	51210.2	77348.6	42	74.23	INTRA.ASSAY.VAR20120802_QC1
P02768	19 609 ALBU HUMAN RecName Full Serum albumin Flags Precursor	Uniprot	113811	69240.2	53	81.9	INTRA.ASSAY.VAR20120802_QC1
P01023	24 1474 A2MG HUMAN RecName Full Alpha 2 macroglobulin Short Alpha 2 M AltName Full C3 and PZP like	Uniprot	9878.41	162223	61	54.86	INTRA.ASSAY.VAR20120802_QC1
P01024	23 1663 CO3 HUMAN RecName Full Complement C3 AltName Full C3 and PZP like alpha 2 macroglobulin do	Uniprot	8292.69	186491	69	54.05	INTRA.ASSAY.VAR20120802_QC1
P04114	28 4563 APOB HUMAN RecName Full Apolipoprotein B 100 Short Apo B 100 Contains RecName Full Apolipo	Uniprot	820.631	514243	73	22.05	INTRA.ASSAY.VAR20120802_QC1
P04433	21 115 KV309 HUMAN RecName Full Ig kappa chain V III region VG Flags Precursor Fragment	Uniprot	1751.08	10464.6	2	26.32	INTRA.ASSAY.VAR20120802_QC2
P02656	21 99 APOC3 HUMAN RecName Full Apolipoprotein C III Short Apo CIII Short ApoC III Flags Precursor	Uniprot	14473.3	8764.68	3	55.7	INTRA.ASSAY.VAR20120802_QC2
P01766	HV305 HUMAN RecName Full Ig heavy chain V III region BRO	Uniprot	12883	13340.8	3	29.17	INTRA.ASSAY.VAR20120802_QC2
P06312	21 121 KV401 HUMAN RecName Full Ig kappa chain V IV region Flags Precursor Fragment	Uniprot	5553.89	11272.4	3	36.63	INTRA.ASSAY.VAR20120802_QC2
P01593	KV101 HUMAN RecName Full Ig kappa chain V I region AG	Uniprot	2518.5	12106.4	3	38.89	INTRA.ASSAY.VAR20120802_QC2
P68871	2 147 HBB HUMAN RecName Full Hemoglobin subunit beta AltName Full Hemoglobin beta chain AltName F	Uniprot	2455.83	15981.3	3	21.92	INTRA.ASSAY.VAR20120802_QC2
P69905	2 142 HBA HUMAN RecName Full Hemoglobin subunit alpha AltName Full Hemoglobin alpha chain AltName	Uniprot	543.471	15183.4	3	21.99	INTRA.ASSAY.VAR20120802_QC2
P19652	19 201 A1AG2 HUMAN RecName Full Alpha 1 acid glycoprotein 2 Short AGP 2 AltName Full Orosomucoid 2	Uniprot	3573.11	21936.3	4	22.95	INTRA.ASSAY.VAR20120802_QC2
P04208	LV106 HUMAN RecName Full Ig lambda chain V I region WAH	Uniprot	3075.35	11839	4	26.61	INTRA.ASSAY.VAR20120802_QC2
P01764	20 117 HV303 HUMAN RecName Full Ig heavy chain V III region VH26 Flags Precursor	Uniprot	8450.27	10559.7	5	46.94	INTRA.ASSAY.VAR20120802_QC2
P05155	23 500 IC1 HUMAN RecName Full Plasma protease C1 inhibitor Short C1 Inh Short C1Inh AltName Full C	Uniprot	733.548	53071.6	5	17.36	INTRA.ASSAY.VAR20120802_QC2
P01842	LAC HUMAN RecName Full Ig lambda chain C regions	Uniprot	79319.5	11407.6	6	82.86	INTRA.ASSAY.VAR20120802_QC2
P02760	20 352 AMBP HUMAN RecName Full Protein AMBP Contains RecName Full Alpha 1 microglobulin Short Prot	Uniprot	791.223	37970.6	6	34.53	INTRA.ASSAY.VAR20120802_QC2
P04004	20 478 VTNC HUMAN RecName Full Vitronectin AltName Full Serum spreading factor Short S protein Alt	Uniprot	1408.83	53076.4	7	24.4	INTRA.ASSAY.VAR20120802_QC2
O43866	20 347 CD5L HUMAN RecName Full CD5 antigen like AltName Full SP alpha AltName Full CT 2 AltName	Uniprot	519.052	37538	7	35.67	INTRA.ASSAY.VAR20120802_QC2
P01834	IGKC HUMAN RecName Full Ig kappa chain C region	Uniprot	82970.1	11779.9	8	83.02	INTRA.ASSAY.VAR20120802_QC2
P02652	19 100 APOA2 HUMAN RecName Full Apolipoprotein A II Short Apo AII Short ApoA II Contains RecName F	Uniprot	25352.4	9360.69	8	89.02	INTRA.ASSAY.VAR20120802_QC2
P02763	19 201 A1AG1 HUMAN RecName Full Alpha 1 acid glycoprotein 1 Short AGP 1 AltName Full Orosomucoid 1	Uniprot	18623.7	21788.2	8	49.18	INTRA.ASSAY.VAR20120802_QC2
P10909	23 449 CLUS HUMAN RecName Full Clusterin AltName Full Complement associated protein SP 40 40 AltNa	Uniprot	1283.07	50632.9	8	24.59	INTRA.ASSAY.VAR20120802_QC2
P25311	18 295 ZA2G HUMAN RecName Full Zinc alpha 2 glycoprotein AltName Full Zn alpha 2 glycoprotein Shor	Uniprot	992.198	32373.1	8	40.29	INTRA.ASSAY.VAR20120802_QC2
P02765	19 367 FETUA HUMAN RecName Full Alpha 2 HS glycoprotein AltName Full Ba alpha 2 glycoprotein AltNa	Uniprot	6757.69	38011.5	9	47.85	INTRA.ASSAY.VAR20120802_QC2
P04217	22 495 A1BG HUMAN RecName Full Alpha 1B glycoprotein AltName Full Alpha 1 B glycoprotein Flags Pr	Uniprot	2264.46	52511	9	24.68	INTRA.ASSAY.VAR20120802_QC2
P04196	19 525 HRG HUMAN RecName Full Histidine rich glycoprotein AltName Full Histidine proline rich glyc	Uniprot	1504.51	58572.4	9	21.1	INTRA.ASSAY.VAR20120802_QC2
P01008	33 464 ANT3 HUMAN RecName Full Antithrombin III Short ATIII Flags Precursor	Uniprot	651.984	49381.4	9	27.31	INTRA.ASSAY.VAR20120802_QC2
P43652	22 599 AFAM HUMAN RecName Full Afamin AltName Full Alpha albumin Short Alpha Alb Flags Precursor	Uniprot	458.439	68516	11	24.22	INTRA.ASSAY.VAR20120802_QC2
P02749	20 345 APOH HUMAN RecName Full Beta 2 glycoprotein 1 AltName Full Beta 2 glycoprotein I Short Beta	Uniprot	4719.24	37509.2	12	64.11	INTRA.ASSAY.VAR20120802_QC2
P19823	19 946 ITIH2 HUMAN RecName Full Inter alpha trypsin inhibitor heavy chain H2 Short Inter alpha inhi	Uniprot	515.821	104695	12	18.97	INTRA.ASSAY.VAR20120802_QC2
P00751	26 764 CFAB HUMAN RecName Full Complement factor B EC 3 4 21 47 AltName Full C3 C5 convertase AltN	Uniprot	422.36	84312.5	12	19.49	INTRA.ASSAY.VAR20120802_QC2
P01861	IGHG4 HUMAN RecName Full Ig gamma 4 chain C region	Uniprot	23638.2	36453.8	13	72.78	INTRA.ASSAY.VAR20120802_QC2
P01042	19 644 KNG1 HUMAN RecName Full Kininogen 1 AltName Full High molecular weight kininogen Short HMWK	Uniprot	1584.49	70923.3	13	29.71	INTRA.ASSAY.VAR20120802_QC2
P04003	49 597 C4BPA HUMAN RecName Full C4b binding protein alpha chain Short C4bp AltName Full Proline ri	Uniprot	1086.34	63723.7	13	36.98	INTRA.ASSAY.VAR20120802_QC2
P01860	IGHG3 HUMAN RecName Full Ig gamma 3 chain C region AltName Full Heavy chain disease protein AltNam	Uniprot	16654.1	42313.5	14	44.56	INTRA.ASSAY.VAR20120802_QC2
P06727	21 396 APOA4 HUMAN RecName Full Apolipoprotein A IV Short Apo AIV Short ApoA IV Flags Precursor	Uniprot	1437.18	43402.6	14	50.8	INTRA.ASSAY.VAR20120802_QC2
P01857	IGHG1 HUMAN RecName Full Ig gamma 1 chain C region	Uniprot	36346.8	36619.2	15	57.58	INTRA.ASSAY.VAR20120802_QC2
P01859	IGHG2 HUMAN RecName Full Ig gamma 2 chain C region	Uniprot	20781.1	36528	15	55.83	INTRA.ASSAY.VAR20120802_QC2
P01876	IGHA1 HUMAN RecName Full Ig alpha 1 chain C region	Uniprot	17342.4	38510.1	15	68.27	INTRA.ASSAY.VAR20120802_QC2
P02790	24 462 HEMO HUMAN RecName Full Hemopexin AltName Full Beta 1B glycoprotein Flags Precursor	Uniprot	9113.64	49979.8	15	42.37	INTRA.ASSAY.VAR20120802_QC2
P01011	24 423 AACT HUMAN RecName Full Alpha 1 antichymotrypsin Short ACT AltName Full Cell growth inhibit	Uniprot	4598.47	45322.9	15	43	INTRA.ASSAY.VAR20120802_QC2
P20742	26 1482 PZP HUMAN RecName Full Pregnancy zone protein AltName Full C3 and PZP like alpha 2 macrogl	Uniprot	916.677	162451	15	12.22	INTRA.ASSAY.VAR20120802_QC2
P02679	27 453 FIBG HUMAN RecName Full Fibrinogen gamma chain Flags Precursor	Uniprot	4194.48	49053.4	16	50.82	INTRA.ASSAY.VAR20120802_QC2
Q14624	29 930 ITIH4 HUMAN RecName Full Inter alpha trypsin inhibitor heavy chain H4 Short Inter alpha inhi	Uniprot	443.726	100472	16	25.94	INTRA.ASSAY.VAR20120802_QC2
P00747	20 810 PLMN HUMAN RecName Full Plasminogen EC 3 4 21 7 Contains RecName Full Plasmin heavy chain A	Uniprot	462.718	91169.8	17	36.41	INTRA.ASSAY.VAR20120802_QC2
P01871	IGHM HUMAN RecName Full Ig mu chain C region	Uniprot	6914.56	49991	18	47.79	INTRA.ASSAY.VAR20120802_QC2
P02675	31 491 FIBB HUMAN RecName Full Fibrinogen beta chain Contains RecName Full Fibrinopeptide B Flags	Uniprot	4877.27	52941.9	18	49.67	INTRA.ASSAY.VAR20120802_QC2
P02671	20 866 FIBA HUMAN RecName Full Fibrinogen alpha chain Contains RecName Full Fibrinopeptide A Flags	Uniprot	2321.73	93561.9	18	28.34	INTRA.ASSAY.VAR20120802_QC2
P02774	17 474 VTDB HUMAN RecName Full Vitamin D binding protein Short DBP Short VDB AltName Full Group sp	Uniprot	5432.04	52840.3	20	58.08	INTRA.ASSAY.VAR20120802_QC2
P00450	20 1065 CERU HUMAN RecName Full Ceruloplasmin EC 1 16 3 1 AltName Full Ferroxidase Flags Precurso	Uniprot	1876	120884	22	31.17	INTRA.ASSAY.VAR20120802_QC2
P01009	25 418 A1AT HUMAN RecName Full Alpha 1 antitrypsin AltName Full Alpha 1 protease inhibitor AltName	Uniprot	11225.8	44381.6	23	63.45	INTRA.ASSAY.VAR20120802_QC2
P02647	19 267 APOA1 HUMAN RecName Full Apolipoprotein A I Short Apo AI Short ApoA I Contains RecName Full	Uniprot	37614.6	28961.6	24	78.71	INTRA.ASSAY.VAR20120802_QC2
P00738	19 406 HPT HUMAN RecName Full Haptoglobin Contains RecName Full Haptoglobin alpha chain Contains R	Uniprot	26680.2	44033.4	26	71.65	INTRA.ASSAY.VAR20120802_QC2
P08603	19 1231 CFAH HUMAN RecName Full Complement factor H AltName Full H factor 1 Flags Precursor	Uniprot	551.871	141615	28	32.98	INTRA.ASSAY.VAR20120802_QC2
P0C0L5	20 1744 CO4B HUMAN RecName Full Complement C4 B AltName Full Basic complement C4 AltName Full C3	Uniprot	1123.1	192082	33	27.77	INTRA.ASSAY.VAR20120802_QC2
P02787	20 698 TRFE HUMAN RecName Full Serotransferrin Short Transferrin AltName Full Siderophilin AltName	Uniprot	48581.6	77348.6	50	78.06	INTRA.ASSAY.VAR20120802_QC2
P02768	19 609 ALBU HUMAN RecName Full Serum albumin Flags Precursor	Uniprot	117190	69240.2	53	81.56	INTRA.ASSAY.VAR20120802_QC2
P01023	24 1474 A2MG HUMAN RecName Full Alpha 2 macroglobulin Short Alpha 2 M AltName Full C3 and PZP like	Uniprot	8372.4	162223	64	59.34	INTRA.ASSAY.VAR20120802_QC2
P04114	28 4563 APOB HUMAN RecName Full Apolipoprotein B 100 Short Apo B 100 Contains RecName Full Apolipo	Uniprot	729.714	514243	71	22.53	INTRA.ASSAY.VAR20120802_QC2
P01024	23 1663 CO3 HUMAN RecName Full Complement C3 AltName Full C3 and PZP like alpha 2 macroglobulin do	Uniprot	7746.51	186491	82	60.94	INTRA.ASSAY.VAR20120802_QC2
P06312	21 121 KV401 HUMAN RecName Full Ig kappa chain V IV region Flags Precursor Fragment	Uniprot	4102.36	11272.4	2	24.75	INTRA.ASSAY.VAR20120802_QC3
P01601	23 117 KV109 HUMAN RecName Full Ig kappa chain V I region HK101 Flags Precursor Fragment	Uniprot	4094.71	10497.6	2	25.26	INTRA.ASSAY.VAR20120802_QC3
P04208	LV106 HUMAN RecName Full Ig lambda chain V I region WAH	Uniprot	1289.88	11839	2	22.02	INTRA.ASSAY.VAR20120802_QC3
P01593	KV101 HUMAN RecName Full Ig kappa chain V I region AG	Uniprot	4364.3	12106.4	3	38.89	INTRA.ASSAY.VAR20120802_QC3
P04207	21 129 KV308 HUMAN RecName Full Ig kappa chain V III region CLL AltName Full Rheumatoid factor Fla	Uniprot	1287.62	12164.6	3	62.39	INTRA.ASSAY.VAR20120802_QC3
P06309	5 117 KV205 HUMAN RecName Full Ig kappa chain V II region GM607 Flags Precursor Fragment	Uniprot	590.482	12490	3	32.74	INTRA.ASSAY.VAR20120802_QC3
P01764	20 117 HV303 HUMAN RecName Full Ig heavy chain V III region VH26 Flags Precursor	Uniprot	5743.46	10559.7	4	46.94	INTRA.ASSAY.VAR20120802_QC3
P05155	23 500 IC1 HUMAN RecName Full Plasma protease C1 inhibitor Short C1 Inh Short C1Inh AltName Full C	Uniprot	1235.5	53071.6	4	13.6	INTRA.ASSAY.VAR20120802_QC3
P01834	IGKC HUMAN RecName Full Ig kappa chain C region	Uniprot	100707	11779.9	5	80.19	INTRA.ASSAY.VAR20120802_QC3
P01766	HV305 HUMAN RecName Full Ig heavy chain V III region BRO	Uniprot	21153.2	13340.8	5	50.83	INTRA.ASSAY.VAR20120802_QC3
P04433	21 115 KV309 HUMAN RecName Full Ig kappa chain V III region VG Flags Precursor Fragment	Uniprot	2674.98	10464.6	5	89.47	INTRA.ASSAY.VAR20120802_QC3
P25311	18 295 ZA2G HUMAN RecName Full Zinc alpha 2 glycoprotein AltName Full Zn alpha 2 glycoprotein Shor	Uniprot	631.695	32373.1	5	30.58	INTRA.ASSAY.VAR20120802_QC3
P01019	34 485 ANGT HUMAN RecName Full Angiotensinogen AltName Full Serpin A8 Contains RecName Full Angio	Uniprot	267.465	49989.3	5	10.62	INTRA.ASSAY.VAR20120802_QC3
P01842	LAC HUMAN RecName Full Ig lambda chain C regions	Uniprot	82530.7	11407.6	6	82.86	INTRA.ASSAY.VAR20120802_QC3
P19652	19 201 A1AG2 HUMAN RecName Full Alpha 1 acid glycoprotein 2 Short AGP 2 AltName Full Orosomucoid 2	Uniprot	8264.08	21936.3	6	36.07	INTRA.ASSAY.VAR20120802_QC3
P04004	20 478 VTNC HUMAN RecName Full Vitronectin AltName Full Serum spreading factor Short S protein Alt	Uniprot	984.879	53076.4	6	18.52	INTRA.ASSAY.VAR20120802_QC3
P02652	19 100 APOA2 HUMAN RecName Full Apolipoprotein A II Short Apo AII Short ApoA II Contains RecName F	Uniprot	19407.5	9360.69	7	82.93	INTRA.ASSAY.VAR20120802_QC3
P02763	19 201 A1AG1 HUMAN RecName Full Alpha 1 acid glycoprotein 1 Short AGP 1 AltName Full Orosomucoid 1	Uniprot	18701.4	21788.2	7	40.98	INTRA.ASSAY.VAR20120802_QC3
P68871	2 147 HBB HUMAN RecName Full Hemoglobin subunit beta AltName Full Hemoglobin beta chain AltName F	Uniprot	4551.11	15981.3	7	60.27	INTRA.ASSAY.VAR20120802_QC3
P02760	20 352 AMBP HUMAN RecName Full Protein AMBP Contains RecName Full Alpha 1 microglobulin Short Prot	Uniprot	714.818	37970.6	7	25.23	INTRA.ASSAY.VAR20120802_QC3
P02765	19 367 FETUA HUMAN RecName Full Alpha 2 HS glycoprotein AltName Full Ba alpha 2 glycoprotein AltNa	Uniprot	4468.25	38011.5	9	47.85	INTRA.ASSAY.VAR20120802_QC3
P04196	19 525 HRG HUMAN RecName Full Histidine rich glycoprotein AltName Full Histidine proline rich glyc	Uniprot	983.42	58572.4	9	17.55	INTRA.ASSAY.VAR20120802_QC3
P02649	19 317 APOE HUMAN RecName Full Apolipoprotein E Short Apo E Flags Precursor	Uniprot	536.392	34293.8	10	36.79	INTRA.ASSAY.VAR20120802_QC3
P43652	22 599 AFAM HUMAN RecName Full Afamin AltName Full Alpha albumin Short Alpha Alb Flags Precursor	Uniprot	436.529	68516	10	25.09	INTRA.ASSAY.VAR20120802_QC3
P10909	23 449 CLUS HUMAN RecName Full Clusterin AltName Full Complement associated protein SP 40 40 AltNa	Uniprot	878.702	50632.9	11	44.5	INTRA.ASSAY.VAR20120802_QC3
P19823	19 946 ITIH2 HUMAN RecName Full Inter alpha trypsin inhibitor heavy chain H2 Short Inter alpha inhi	Uniprot	863.831	104695	11	18.64	INTRA.ASSAY.VAR20120802_QC3
P02749	20 345 APOH HUMAN RecName Full Beta 2 glycoprotein 1 AltName Full Beta 2 glycoprotein I Short Beta	Uniprot	3704.26	37509.2	12	58.28	INTRA.ASSAY.VAR20120802_QC3
P01008	33 464 ANT3 HUMAN RecName Full Antithrombin III Short ATIII Flags Precursor	Uniprot	1150.72	49381.4	12	32.87	INTRA.ASSAY.VAR20120802_QC3
P20742	26 1482 PZP HUMAN RecName Full Pregnancy zone protein AltName Full C3 and PZP like alpha 2 macrogl	Uniprot	1089.61	162451	12	11.12	INTRA.ASSAY.VAR20120802_QC3
P01861	IGHG4 HUMAN RecName Full Ig gamma 4 chain C region	Uniprot	23829	36453.8	13	76.15	INTRA.ASSAY.VAR20120802_QC3
P01860	IGHG3 HUMAN RecName Full Ig gamma 3 chain C region AltName Full Heavy chain disease protein AltNam	Uniprot	23287.6	42313.5	13	43.24	INTRA.ASSAY.VAR20120802_QC3
P02790	24 462 HEMO HUMAN RecName Full Hemopexin AltName Full Beta 1B glycoprotein Flags Precursor	Uniprot	8827.49	49979.8	13	41.46	INTRA.ASSAY.VAR20120802_QC3
P01877	IGHA2 HUMAN RecName Full Ig alpha 2 chain C region	Uniprot	7642	37324.7	14	59.41	INTRA.ASSAY.VAR20120802_QC3
P01011	24 423 AACT HUMAN RecName Full Alpha 1 antichymotrypsin Short ACT AltName Full Cell growth inhibit	Uniprot	5185.1	45322.9	14	40.5	INTRA.ASSAY.VAR20120802_QC3
P04217	22 495 A1BG HUMAN RecName Full Alpha 1B glycoprotein AltName Full Alpha 1 B glycoprotein Flags Pr	Uniprot	2005.04	52511	14	37.97	INTRA.ASSAY.VAR20120802_QC3
P01857	IGHG1 HUMAN RecName Full Ig gamma 1 chain C region	Uniprot	51536.1	36619.2	15	61.82	INTRA.ASSAY.VAR20120802_QC3
P01859	IGHG2 HUMAN RecName Full Ig gamma 2 chain C region	Uniprot	23195.2	36528	15	61.35	INTRA.ASSAY.VAR20120802_QC3
P00734	25 622 THRB HUMAN RecName Full Prothrombin EC 3 4 21 5 AltName Full Coagulation factor II Contains	Uniprot	667.413	68962.6	15	40.47	INTRA.ASSAY.VAR20120802_QC3
P01876	IGHA1 HUMAN RecName Full Ig alpha 1 chain C region	Uniprot	18233.4	38510.1	16	69.41	INTRA.ASSAY.VAR20120802_QC3
P02679	27 453 FIBG HUMAN RecName Full Fibrinogen gamma chain Flags Precursor	Uniprot	4188.83	49053.4	16	47.07	INTRA.ASSAY.VAR20120802_QC3
P01871	IGHM HUMAN RecName Full Ig mu chain C region	Uniprot	8310.42	49991	17	50	INTRA.ASSAY.VAR20120802_QC3
P01042	19 644 KNG1 HUMAN RecName Full Kininogen 1 AltName Full High molecular weight kininogen Short HMWK	Uniprot	1919.24	70923.3	17	38.02	INTRA.ASSAY.VAR20120802_QC3
P06727	21 396 APOA4 HUMAN RecName Full Apolipoprotein A IV Short Apo AIV Short ApoA IV Flags Precursor	Uniprot	1541.63	43402.6	17	57.71	INTRA.ASSAY.VAR20120802_QC3
P00751	26 764 CFAB HUMAN RecName Full Complement factor B EC 3 4 21 47 AltName Full C3 C5 convertase AltN	Uniprot	642.334	84312.5	17	26.79	INTRA.ASSAY.VAR20120802_QC3
P00747	20 810 PLMN HUMAN RecName Full Plasminogen EC 3 4 21 7 Contains RecName Full Plasmin heavy chain A	Uniprot	1182.82	91169.8	18	33.38	INTRA.ASSAY.VAR20120802_QC3
Q14624	29 930 ITIH4 HUMAN RecName Full Inter alpha trypsin inhibitor heavy chain H4 Short Inter alpha inhi	Uniprot	806.356	100472	18	28.27	INTRA.ASSAY.VAR20120802_QC3
P02774	17 474 VTDB HUMAN RecName Full Vitamin D binding protein Short DBP Short VDB AltName Full Group sp	Uniprot	5226.92	52840.3	20	61.14	INTRA.ASSAY.VAR20120802_QC3
P04003	49 597 C4BPA HUMAN RecName Full C4b binding protein alpha chain Short C4bp AltName Full Proline ri	Uniprot	1311.78	63723.7	20	51	INTRA.ASSAY.VAR20120802_QC3
P02671	20 866 FIBA HUMAN RecName Full Fibrinogen alpha chain Contains RecName Full Fibrinopeptide A Flags	Uniprot	2231.79	93561.9	23	35.54	INTRA.ASSAY.VAR20120802_QC3
P00450	20 1065 CERU HUMAN RecName Full Ceruloplasmin EC 1 16 3 1 AltName Full Ferroxidase Flags Precurso	Uniprot	2031.07	120884	23	39.29	INTRA.ASSAY.VAR20120802_QC3
P02675	31 491 FIBB HUMAN RecName Full Fibrinogen beta chain Contains RecName Full Fibrinopeptide B Flags	Uniprot	5345.57	52941.9	25	77.87	INTRA.ASSAY.VAR20120802_QC3
P01009	25 418 A1AT HUMAN RecName Full Alpha 1 antitrypsin AltName Full Alpha 1 protease inhibitor AltName	Uniprot	14719.1	44381.6	26	63.71	INTRA.ASSAY.VAR20120802_QC3
P00738	19 406 HPT HUMAN RecName Full Haptoglobin Contains RecName Full Haptoglobin alpha chain Contains R	Uniprot	26572.5	44033.4	27	76.03	INTRA.ASSAY.VAR20120802_QC3
P08603	19 1231 CFAH HUMAN RecName Full Complement factor H AltName Full H factor 1 Flags Precursor	Uniprot	922.243	141615	28	33.47	INTRA.ASSAY.VAR20120802_QC3
P02647	19 267 APOA1 HUMAN RecName Full Apolipoprotein A I Short Apo AI Short ApoA I Contains RecName Full	Uniprot	39327.2	28961.6	29	87.15	INTRA.ASSAY.VAR20120802_QC3
P0C0L4	20 1744 CO4A HUMAN RecName Full Complement C4 A AltName Full Acidic complement C4 AltName Full C3	Uniprot	1277.47	192117	40	32.99	INTRA.ASSAY.VAR20120802_QC3
P0C0L5	20 1744 CO4B HUMAN RecName Full Complement C4 B AltName Full Basic complement C4 AltName Full C3	Uniprot	1277.47	192082	40	32.99	INTRA.ASSAY.VAR20120802_QC3
P02787	20 698 TRFE HUMAN RecName Full Serotransferrin Short Transferrin AltName Full Siderophilin AltName	Uniprot	48238.9	77348.6	44	75.41	INTRA.ASSAY.VAR20120802_QC3
P02768	19 609 ALBU HUMAN RecName Full Serum albumin Flags Precursor	Uniprot	128477	69240.2	52	81.73	INTRA.ASSAY.VAR20120802_QC3
P01023	24 1474 A2MG HUMAN RecName Full Alpha 2 macroglobulin Short Alpha 2 M AltName Full C3 and PZP like	Uniprot	9661.08	162223	61	54.1	INTRA.ASSAY.VAR20120802_QC3
P01024	23 1663 CO3 HUMAN RecName Full Complement C3 AltName Full C3 and PZP like alpha 2 macroglobulin do	Uniprot	7431.46	186491	78	59.48	INTRA.ASSAY.VAR20120802_QC3
P04114	28 4563 APOB HUMAN RecName Full Apolipoprotein B 100 Short Apo B 100 Contains RecName Full Apolipo	Uniprot	829.439	514243	79	22.05	INTRA.ASSAY.VAR20120802_QC3
P02656	21 99 APOC3 HUMAN RecName Full Apolipoprotein C III Short Apo CIII Short ApoC III Flags Precursor	Uniprot	18752.1	8764.68	3	64.56	INTRA.ASSAY.VAR20120802_QC4
P06312	21 121 KV401 HUMAN RecName Full Ig kappa chain V IV region Flags Precursor Fragment	Uniprot	4731.34	11272.4	3	44.55	INTRA.ASSAY.VAR20120802_QC4
P27169	2 355 PON1 HUMAN RecName Full Serum paraoxonase arylesterase 1 Short PON 1 EC 3 1 1 2 EC 3 1 8 1 Al	Uniprot	493.488	39789.3	3	6.5	INTRA.ASSAY.VAR20120802_QC4
P25311	18 295 ZA2G HUMAN RecName Full Zinc alpha 2 glycoprotein AltName Full Zn alpha 2 glycoprotein Shor	Uniprot	693.391	32373.1	4	20.86	INTRA.ASSAY.VAR20120802_QC4
P01842	LAC HUMAN RecName Full Ig lambda chain C regions	Uniprot	103687	11407.6	5	75.24	INTRA.ASSAY.VAR20120802_QC4
P01834	IGKC HUMAN RecName Full Ig kappa chain C region	Uniprot	94537.7	11779.9	5	80.19	INTRA.ASSAY.VAR20120802_QC4
P01766	HV305 HUMAN RecName Full Ig heavy chain V III region BRO	Uniprot	20294.8	13340.8	5	55.83	INTRA.ASSAY.VAR20120802_QC4
P02760	20 352 AMBP HUMAN RecName Full Protein AMBP Contains RecName Full Alpha 1 microglobulin Short Prot	Uniprot	564.188	37970.6	5	21.02	INTRA.ASSAY.VAR20120802_QC4
P43652	22 599 AFAM HUMAN RecName Full Afamin AltName Full Alpha albumin Short Alpha Alb Flags Precursor	Uniprot	269.775	68516	5	15.05	INTRA.ASSAY.VAR20120802_QC4
P68871	2 147 HBB HUMAN RecName Full Hemoglobin subunit beta AltName Full Hemoglobin beta chain AltName F	Uniprot	4200.69	15981.3	6	47.26	INTRA.ASSAY.VAR20120802_QC4
P05155	23 500 IC1 HUMAN RecName Full Plasma protease C1 inhibitor Short C1 Inh Short C1Inh AltName Full C	Uniprot	642.767	53071.6	6	18.62	INTRA.ASSAY.VAR20120802_QC4
P00734	25 622 THRB HUMAN RecName Full Prothrombin EC 3 4 21 5 AltName Full Coagulation factor II Contains	Uniprot	270.571	68962.6	6	10.37	INTRA.ASSAY.VAR20120802_QC4
P02652	19 100 APOA2 HUMAN RecName Full Apolipoprotein A II Short Apo AII Short ApoA II Contains RecName F	Uniprot	20278	9360.69	8	89.02	INTRA.ASSAY.VAR20120802_QC4
P02763	19 201 A1AG1 HUMAN RecName Full Alpha 1 acid glycoprotein 1 Short AGP 1 AltName Full Orosomucoid 1	Uniprot	13541.1	21788.2	8	49.73	INTRA.ASSAY.VAR20120802_QC4
P02749	20 345 APOH HUMAN RecName Full Beta 2 glycoprotein 1 AltName Full Beta 2 glycoprotein I Short Beta	Uniprot	3465.09	37509.2	8	38.65	INTRA.ASSAY.VAR20120802_QC4
P04196	19 525 HRG HUMAN RecName Full Histidine rich glycoprotein AltName Full Histidine proline rich glyc	Uniprot	1604.96	58572.4	8	22.29	INTRA.ASSAY.VAR20120802_QC4
P01019	34 485 ANGT HUMAN RecName Full Angiotensinogen AltName Full Serpin A8 Contains RecName Full Angio	Uniprot	1315.42	49989.3	8	31.19	INTRA.ASSAY.VAR20120802_QC4
P06396	28 782 GELS HUMAN RecName Full Gelsolin AltName Full Actin depolymerizing factor Short ADF AltName	Uniprot	521.151	83244.4	8	17.75	INTRA.ASSAY.VAR20120802_QC4
P19652	19 201 A1AG2 HUMAN RecName Full Alpha 1 acid glycoprotein 2 Short AGP 2 AltName Full Orosomucoid 2	Uniprot	5011.78	21936.3	9	53.01	INTRA.ASSAY.VAR20120802_QC4
P02765	19 367 FETUA HUMAN RecName Full Alpha 2 HS glycoprotein AltName Full Ba alpha 2 glycoprotein AltNa	Uniprot	3137.49	38011.5	9	40.4	INTRA.ASSAY.VAR20120802_QC4
P04004	20 478 VTNC HUMAN RecName Full Vitronectin AltName Full Serum spreading factor Short S protein Alt	Uniprot	1365.56	53076.4	9	22	INTRA.ASSAY.VAR20120802_QC4
P01008	33 464 ANT3 HUMAN RecName Full Antithrombin III Short ATIII Flags Precursor	Uniprot	835.742	49381.4	10	31.94	INTRA.ASSAY.VAR20120802_QC4
Q14624	29 930 ITIH4 HUMAN RecName Full Inter alpha trypsin inhibitor heavy chain H4 Short Inter alpha inhi	Uniprot	617.958	100472	10	19.73	INTRA.ASSAY.VAR20120802_QC4
P01861	IGHG4 HUMAN RecName Full Ig gamma 4 chain C region	Uniprot	22918.4	36453.8	11	53.82	INTRA.ASSAY.VAR20120802_QC4
P01011	24 423 AACT HUMAN RecName Full Alpha 1 antichymotrypsin Short ACT AltName Full Cell growth inhibit	Uniprot	3644.62	45322.9	11	35.75	INTRA.ASSAY.VAR20120802_QC4
P01042	19 644 KNG1 HUMAN RecName Full Kininogen 1 AltName Full High molecular weight kininogen Short HMWK	Uniprot	1562.19	70923.3	11	28.27	INTRA.ASSAY.VAR20120802_QC4
P10909	23 449 CLUS HUMAN RecName Full Clusterin AltName Full Complement associated protein SP 40 40 AltNa	Uniprot	1386.93	50632.9	11	32.08	INTRA.ASSAY.VAR20120802_QC4
P01877	IGHA2 HUMAN RecName Full Ig alpha 2 chain C region	Uniprot	10497.9	37324.7	12	58.82	INTRA.ASSAY.VAR20120802_QC4
P02790	24 462 HEMO HUMAN RecName Full Hemopexin AltName Full Beta 1B glycoprotein Flags Precursor	Uniprot	9010.16	49979.8	12	33.71	INTRA.ASSAY.VAR20120802_QC4
P04217	22 495 A1BG HUMAN RecName Full Alpha 1B glycoprotein AltName Full Alpha 1 B glycoprotein Flags Pr	Uniprot	1994.46	52511	12	39.45	INTRA.ASSAY.VAR20120802_QC4
P01876	IGHA1 HUMAN RecName Full Ig alpha 1 chain C region	Uniprot	23578.6	38510.1	14	68.27	INTRA.ASSAY.VAR20120802_QC4
P01859	IGHG2 HUMAN RecName Full Ig gamma 2 chain C region	Uniprot	22932.7	36528	14	50	INTRA.ASSAY.VAR20120802_QC4
P01860	IGHG3 HUMAN RecName Full Ig gamma 3 chain C region AltName Full Heavy chain disease protein AltNam	Uniprot	22193.1	42313.5	14	45.36	INTRA.ASSAY.VAR20120802_QC4
P02679	27 453 FIBG HUMAN RecName Full Fibrinogen gamma chain Flags Precursor	Uniprot	3724.86	49053.4	14	48.48	INTRA.ASSAY.VAR20120802_QC4
P00751	26 764 CFAB HUMAN RecName Full Complement factor B EC 3 4 21 47 AltName Full C3 C5 convertase AltN	Uniprot	523.1	84312.5	14	24.9	INTRA.ASSAY.VAR20120802_QC4
P06727	21 396 APOA4 HUMAN RecName Full Apolipoprotein A IV Short Apo AIV Short ApoA IV Flags Precursor	Uniprot	1386.59	43402.6	15	48.94	INTRA.ASSAY.VAR20120802_QC4
P04003	49 597 C4BPA HUMAN RecName Full C4b binding protein alpha chain Short C4bp AltName Full Proline ri	Uniprot	781.037	63723.7	15	32.06	INTRA.ASSAY.VAR20120802_QC4
P19823	19 946 ITIH2 HUMAN RecName Full Inter alpha trypsin inhibitor heavy chain H2 Short Inter alpha inhi	Uniprot	692.077	104695	15	23.71	INTRA.ASSAY.VAR20120802_QC4
P01857	IGHG1 HUMAN RecName Full Ig gamma 1 chain C region	Uniprot	53484.5	36619.2	16	76.36	INTRA.ASSAY.VAR20120802_QC4
P02671	20 866 FIBA HUMAN RecName Full Fibrinogen alpha chain Contains RecName Full Fibrinopeptide A Flags	Uniprot	2388.19	93561.9	17	26.92	INTRA.ASSAY.VAR20120802_QC4
P00747	20 810 PLMN HUMAN RecName Full Plasminogen EC 3 4 21 7 Contains RecName Full Plasmin heavy chain A	Uniprot	566.162	91169.8	17	27.94	INTRA.ASSAY.VAR20120802_QC4
P00450	20 1065 CERU HUMAN RecName Full Ceruloplasmin EC 1 16 3 1 AltName Full Ferroxidase Flags Precurso	Uniprot	2185.7	120884	18	25.81	INTRA.ASSAY.VAR20120802_QC4
P02774	17 474 VTDB HUMAN RecName Full Vitamin D binding protein Short DBP Short VDB AltName Full Group sp	Uniprot	9501.81	52840.3	19	50	INTRA.ASSAY.VAR20120802_QC4
P01871	IGHM HUMAN RecName Full Ig mu chain C region	Uniprot	7854.23	49991	19	46.24	INTRA.ASSAY.VAR20120802_QC4
P01009	25 418 A1AT HUMAN RecName Full Alpha 1 antitrypsin AltName Full Alpha 1 protease inhibitor AltName	Uniprot	10299.4	44381.6	21	57.61	INTRA.ASSAY.VAR20120802_QC4
P02675	31 491 FIBB HUMAN RecName Full Fibrinogen beta chain Contains RecName Full Fibrinopeptide B Flags	Uniprot	4882.02	52941.9	22	61.39	INTRA.ASSAY.VAR20120802_QC4
P02647	19 267 APOA1 HUMAN RecName Full Apolipoprotein A I Short Apo AI Short ApoA I Contains RecName Full	Uniprot	42137.1	28961.6	25	76.31	INTRA.ASSAY.VAR20120802_QC4
P08603	19 1231 CFAH HUMAN RecName Full Complement factor H AltName Full H factor 1 Flags Precursor	Uniprot	677.258	141615	27	28.52	INTRA.ASSAY.VAR20120802_QC4
P00738	19 406 HPT HUMAN RecName Full Haptoglobin Contains RecName Full Haptoglobin alpha chain Contains R	Uniprot	22819.4	44033.4	28	71.39	INTRA.ASSAY.VAR20120802_QC4
P0C0L5	20 1744 CO4B HUMAN RecName Full Complement C4 B AltName Full Basic complement C4 AltName Full C3	Uniprot	1141.64	192082	42	38.9	INTRA.ASSAY.VAR20120802_QC4
P02787	20 698 TRFE HUMAN RecName Full Serotransferrin Short Transferrin AltName Full Siderophilin AltName	Uniprot	47186.6	77348.6	44	78.65	INTRA.ASSAY.VAR20120802_QC4
P02768	19 609 ALBU HUMAN RecName Full Serum albumin Flags Precursor	Uniprot	125522	69240.2	56	83.93	INTRA.ASSAY.VAR20120802_QC4
P01023	24 1474 A2MG HUMAN RecName Full Alpha 2 macroglobulin Short Alpha 2 M AltName Full C3 and PZP like	Uniprot	10371.2	162223	58	54.65	INTRA.ASSAY.VAR20120802_QC4
P04114	28 4563 APOB HUMAN RecName Full Apolipoprotein B 100 Short Apo B 100 Contains RecName Full Apolipo	Uniprot	707.407	514243	63	18.61	INTRA.ASSAY.VAR20120802_QC4
P01024	23 1663 CO3 HUMAN RecName Full Complement C3 AltName Full C3 and PZP like alpha 2 macroglobulin do	Uniprot	7514.17	186491	69	54.66	INTRA.ASSAY.VAR20120802_QC4
P02656	21 99 APOC3 HUMAN RecName Full Apolipoprotein C III Short Apo CIII Short ApoC III Flags Precursor	Uniprot	19507.4	8764.68	2	41.77	INTRA.ASSAY.VAR20120802_QC5
P06312	21 121 KV401 HUMAN RecName Full Ig kappa chain V IV region Flags Precursor Fragment	Uniprot	4599.77	11272.4	2	32.67	INTRA.ASSAY.VAR20120802_QC5
P01766	HV305 HUMAN RecName Full Ig heavy chain V III region BRO	Uniprot	15076	13340.8	4	38.33	INTRA.ASSAY.VAR20120802_QC5
P01764	20 117 HV303 HUMAN RecName Full Ig heavy chain V III region VH26 Flags Precursor	Uniprot	5563.48	10559.7	4	46.94	INTRA.ASSAY.VAR20120802_QC5
P01601	23 117 KV109 HUMAN RecName Full Ig kappa chain V I region HK101 Flags Precursor Fragment	Uniprot	4538.69	10497.6	4	62.11	INTRA.ASSAY.VAR20120802_QC5
P04433	21 115 KV309 HUMAN RecName Full Ig kappa chain V III region VG Flags Precursor Fragment	Uniprot	1622.72	10464.6	4	67.37	INTRA.ASSAY.VAR20120802_QC5
P01842	LAC HUMAN RecName Full Ig lambda chain C regions	Uniprot	90291.8	11407.6	5	75.24	INTRA.ASSAY.VAR20120802_QC5
P68871	2 147 HBB HUMAN RecName Full Hemoglobin subunit beta AltName Full Hemoglobin beta chain AltName F	Uniprot	4351.69	15981.3	5	43.15	INTRA.ASSAY.VAR20120802_QC5
P25311	18 295 ZA2G HUMAN RecName Full Zinc alpha 2 glycoprotein AltName Full Zn alpha 2 glycoprotein Shor	Uniprot	618.255	32373.1	5	24.46	INTRA.ASSAY.VAR20120802_QC5
P01834	IGKC HUMAN RecName Full Ig kappa chain C region	Uniprot	90293.6	11779.9	6	80.19	INTRA.ASSAY.VAR20120802_QC5
P19652	19 201 A1AG2 HUMAN RecName Full Alpha 1 acid glycoprotein 2 Short AGP 2 AltName Full Orosomucoid 2	Uniprot	5628.98	21936.3	6	42.62	INTRA.ASSAY.VAR20120802_QC5
P04004	20 478 VTNC HUMAN RecName Full Vitronectin AltName Full Serum spreading factor Short S protein Alt	Uniprot	1310.2	53076.4	6	20.48	INTRA.ASSAY.VAR20120802_QC5
P05155	23 500 IC1 HUMAN RecName Full Plasma protease C1 inhibitor Short C1 Inh Short C1Inh AltName Full C	Uniprot	661.766	53071.6	6	16.32	INTRA.ASSAY.VAR20120802_QC5
P01008	33 464 ANT3 HUMAN RecName Full Antithrombin III Short ATIII Flags Precursor	Uniprot	563.342	49381.4	6	18.75	INTRA.ASSAY.VAR20120802_QC5
P04196	19 525 HRG HUMAN RecName Full Histidine rich glycoprotein AltName Full Histidine proline rich glyc	Uniprot	1409.35	58572.4	7	17.55	INTRA.ASSAY.VAR20120802_QC5
P43652	22 599 AFAM HUMAN RecName Full Afamin AltName Full Alpha albumin Short Alpha Alb Flags Precursor	Uniprot	354.224	68516	7	18.34	INTRA.ASSAY.VAR20120802_QC5
P02763	19 201 A1AG1 HUMAN RecName Full Alpha 1 acid glycoprotein 1 Short AGP 1 AltName Full Orosomucoid 1	Uniprot	11109.4	21788.2	8	49.18	INTRA.ASSAY.VAR20120802_QC5
P10909	23 449 CLUS HUMAN RecName Full Clusterin AltName Full Complement associated protein SP 40 40 AltNa	Uniprot	961.025	50632.9	8	24.36	INTRA.ASSAY.VAR20120802_QC5
P02652	19 100 APOA2 HUMAN RecName Full Apolipoprotein A II Short Apo AII Short ApoA II Contains RecName F	Uniprot	23312.6	9360.69	9	90.24	INTRA.ASSAY.VAR20120802_QC5
P02649	19 317 APOE HUMAN RecName Full Apolipoprotein E Short Apo E Flags Precursor	Uniprot	645.645	34293.8	9	26.42	INTRA.ASSAY.VAR20120802_QC5
P05546	20 499 HEP2 HUMAN RecName Full Heparin cofactor 2 AltName Full Heparin cofactor II Short HC II Alt	Uniprot	519.225	55131.2	9	14.17	INTRA.ASSAY.VAR20120802_QC5
P00734	25 622 THRB HUMAN RecName Full Prothrombin EC 3 4 21 5 AltName Full Coagulation factor II Contains	Uniprot	280.123	68962.6	9	22.74	INTRA.ASSAY.VAR20120802_QC5
P02765	19 367 FETUA HUMAN RecName Full Alpha 2 HS glycoprotein AltName Full Ba alpha 2 glycoprotein AltNa	Uniprot	4892.28	38011.5	10	48.42	INTRA.ASSAY.VAR20120802_QC5
P01019	34 485 ANGT HUMAN RecName Full Angiotensinogen AltName Full Serpin A8 Contains RecName Full Angio	Uniprot	709.668	49989.3	10	22.12	INTRA.ASSAY.VAR20120802_QC5
P00751	26 764 CFAB HUMAN RecName Full Complement factor B EC 3 4 21 47 AltName Full C3 C5 convertase AltN	Uniprot	443.515	84312.5	11	12.99	INTRA.ASSAY.VAR20120802_QC5
P01877	IGHA2 HUMAN RecName Full Ig alpha 2 chain C region	Uniprot	8931.98	37324.7	12	61.18	INTRA.ASSAY.VAR20120802_QC5
P02749	20 345 APOH HUMAN RecName Full Beta 2 glycoprotein 1 AltName Full Beta 2 glycoprotein I Short Beta	Uniprot	3686.29	37509.2	12	56.13	INTRA.ASSAY.VAR20120802_QC5
P19823	19 946 ITIH2 HUMAN RecName Full Inter alpha trypsin inhibitor heavy chain H2 Short Inter alpha inhi	Uniprot	481.15	104695	12	15.95	INTRA.ASSAY.VAR20120802_QC5
P01042	19 644 KNG1 HUMAN RecName Full Kininogen 1 AltName Full High molecular weight kininogen Short HMWK	Uniprot	1493.33	70923.3	13	28.27	INTRA.ASSAY.VAR20120802_QC5
P06727	21 396 APOA4 HUMAN RecName Full Apolipoprotein A IV Short Apo AIV Short ApoA IV Flags Precursor	Uniprot	1387.62	43402.6	13	45.48	INTRA.ASSAY.VAR20120802_QC5
P01861	IGHG4 HUMAN RecName Full Ig gamma 4 chain C region	Uniprot	22908.2	36453.8	14	67.58	INTRA.ASSAY.VAR20120802_QC5
P01876	IGHA1 HUMAN RecName Full Ig alpha 1 chain C region	Uniprot	20554.6	38510.1	14	66.86	INTRA.ASSAY.VAR20120802_QC5
P01011	24 423 AACT HUMAN RecName Full Alpha 1 antichymotrypsin Short ACT AltName Full Cell growth inhibit	Uniprot	4881.23	45322.9	14	40	INTRA.ASSAY.VAR20120802_QC5
P02679	27 453 FIBG HUMAN RecName Full Fibrinogen gamma chain Flags Precursor	Uniprot	3234.15	49053.4	14	47.31	INTRA.ASSAY.VAR20120802_QC5
P02671	20 866 FIBA HUMAN RecName Full Fibrinogen alpha chain Contains RecName Full Fibrinopeptide A Flags	Uniprot	2297.14	93561.9	14	25.38	INTRA.ASSAY.VAR20120802_QC5
P04217	22 495 A1BG HUMAN RecName Full Alpha 1B glycoprotein AltName Full Alpha 1 B glycoprotein Flags Pr	Uniprot	1983.32	52511	14	50.42	INTRA.ASSAY.VAR20120802_QC5
P04003	49 597 C4BPA HUMAN RecName Full C4b binding protein alpha chain Short C4bp AltName Full Proline ri	Uniprot	669.695	63723.7	14	33.88	INTRA.ASSAY.VAR20120802_QC5
P01860	IGHG3 HUMAN RecName Full Ig gamma 3 chain C region AltName Full Heavy chain disease protein AltNam	Uniprot	15925.1	42313.5	16	49.87	INTRA.ASSAY.VAR20120802_QC5
P02790	24 462 HEMO HUMAN RecName Full Hemopexin AltName Full Beta 1B glycoprotein Flags Precursor	Uniprot	8063.2	49979.8	16	53.76	INTRA.ASSAY.VAR20120802_QC5
Q14624	29 930 ITIH4 HUMAN RecName Full Inter alpha trypsin inhibitor heavy chain H4 Short Inter alpha inhi	Uniprot	718.776	100472	16	29.16	INTRA.ASSAY.VAR20120802_QC5
P01857	IGHG1 HUMAN RecName Full Ig gamma 1 chain C region	Uniprot	36793.4	36619.2	17	81.82	INTRA.ASSAY.VAR20120802_QC5
P01859	IGHG2 HUMAN RecName Full Ig gamma 2 chain C region	Uniprot	20220.1	36528	17	76.38	INTRA.ASSAY.VAR20120802_QC5
P01871	IGHM HUMAN RecName Full Ig mu chain C region	Uniprot	8411.36	49991	17	44.47	INTRA.ASSAY.VAR20120802_QC5
P02774	17 474 VTDB HUMAN RecName Full Vitamin D binding protein Short DBP Short VDB AltName Full Group sp	Uniprot	11607.3	52840.3	18	53.93	INTRA.ASSAY.VAR20120802_QC5
P00747	20 810 PLMN HUMAN RecName Full Plasminogen EC 3 4 21 7 Contains RecName Full Plasmin heavy chain A	Uniprot	897.966	91169.8	20	34.13	INTRA.ASSAY.VAR20120802_QC5
P02675	31 491 FIBB HUMAN RecName Full Fibrinogen beta chain Contains RecName Full Fibrinopeptide B Flags	Uniprot	5136.9	52941.9	21	61.17	INTRA.ASSAY.VAR20120802_QC5
P08603	19 1231 CFAH HUMAN RecName Full Complement factor H AltName Full H factor 1 Flags Precursor	Uniprot	888.832	141615	23	27.7	INTRA.ASSAY.VAR20120802_QC5
P02647	19 267 APOA1 HUMAN RecName Full Apolipoprotein A I Short Apo AI Short ApoA I Contains RecName Full	Uniprot	48150.6	28961.6	25	79.12	INTRA.ASSAY.VAR20120802_QC5
P01009	25 418 A1AT HUMAN RecName Full Alpha 1 antitrypsin AltName Full Alpha 1 protease inhibitor AltName	Uniprot	11016.8	44381.6	25	67.77	INTRA.ASSAY.VAR20120802_QC5
P00450	20 1065 CERU HUMAN RecName Full Ceruloplasmin EC 1 16 3 1 AltName Full Ferroxidase Flags Precurso	Uniprot	2302.75	120884	25	38.53	INTRA.ASSAY.VAR20120802_QC5
P00738	19 406 HPT HUMAN RecName Full Haptoglobin Contains RecName Full Haptoglobin alpha chain Contains R	Uniprot	25850.8	44033.4	28	78.87	INTRA.ASSAY.VAR20120802_QC5
P0C0L5	20 1744 CO4B HUMAN RecName Full Complement C4 B AltName Full Basic complement C4 AltName Full C3	Uniprot	1042.17	192082	30	28	INTRA.ASSAY.VAR20120802_QC5
P02787	20 698 TRFE HUMAN RecName Full Serotransferrin Short Transferrin AltName Full Siderophilin AltName	Uniprot	39449.3	77348.6	45	77.17	INTRA.ASSAY.VAR20120802_QC5
P02768	19 609 ALBU HUMAN RecName Full Serum albumin Flags Precursor	Uniprot	132201	69240.2	57	84.77	INTRA.ASSAY.VAR20120802_QC5
P01023	24 1474 A2MG HUMAN RecName Full Alpha 2 macroglobulin Short Alpha 2 M AltName Full C3 and PZP like	Uniprot	9599.96	162223	62	58.37	INTRA.ASSAY.VAR20120802_QC5
P04114	28 4563 APOB HUMAN RecName Full Apolipoprotein B 100 Short Apo B 100 Contains RecName Full Apolipo	Uniprot	936.002	514243	82	23.96	INTRA.ASSAY.VAR20120802_QC5
P01024	23 1663 CO3 HUMAN RecName Full Complement C3 AltName Full C3 and PZP like alpha 2 macroglobulin do	Uniprot	9476.97	186491	83	64.84	INTRA.ASSAY.VAR20120802_QC5
P02655	23 101 APOC2 HUMAN RecName Full Apolipoprotein C II Short Apo CII Short ApoC II Flags Precursor	Uniprot	1290.28	8914.93	2	25.32	INTRA.ASSAY.VAR20120802_QC6
P01766	HV305 HUMAN RecName Full Ig heavy chain V III region BRO	Uniprot	10609	13340.8	3	29.17	INTRA.ASSAY.VAR20120802_QC6
P01593	KV101 HUMAN RecName Full Ig kappa chain V I region AG	Uniprot	1485.78	12106.4	3	38.89	INTRA.ASSAY.VAR20120802_QC6
P04433	21 115 KV309 HUMAN RecName Full Ig kappa chain V III region VG Flags Precursor Fragment	Uniprot	1859.22	10464.6	4	80	INTRA.ASSAY.VAR20120802_QC6
P01834	IGKC HUMAN RecName Full Ig kappa chain C region	Uniprot	85566.1	11779.9	6	80.19	INTRA.ASSAY.VAR20120802_QC6
P19652	19 201 A1AG2 HUMAN RecName Full Alpha 1 acid glycoprotein 2 Short AGP 2 AltName Full Orosomucoid 2	Uniprot	4359.54	21936.3	6	27.87	INTRA.ASSAY.VAR20120802_QC6
P68871	2 147 HBB HUMAN RecName Full Hemoglobin subunit beta AltName Full Hemoglobin beta chain AltName F	Uniprot	3641.38	15981.3	6	39.04	INTRA.ASSAY.VAR20120802_QC6
P06396	28 782 GELS HUMAN RecName Full Gelsolin AltName Full Actin depolymerizing factor Short ADF AltName	Uniprot	288.344	83244.4	6	21.19	INTRA.ASSAY.VAR20120802_QC6
P01842	LAC HUMAN RecName Full Ig lambda chain C regions	Uniprot	89761.2	11407.6	7	85.71	INTRA.ASSAY.VAR20120802_QC6
P05155	23 500 IC1 HUMAN RecName Full Plasma protease C1 inhibitor Short C1 Inh Short C1Inh AltName Full C	Uniprot	931.15	53071.6	7	15.48	INTRA.ASSAY.VAR20120802_QC6
P01019	34 485 ANGT HUMAN RecName Full Angiotensinogen AltName Full Serpin A8 Contains RecName Full Angio	Uniprot	617.668	49989.3	7	25.22	INTRA.ASSAY.VAR20120802_QC6
P02763	19 201 A1AG1 HUMAN RecName Full Alpha 1 acid glycoprotein 1 Short AGP 1 AltName Full Orosomucoid 1	Uniprot	14290.1	21788.2	8	42.62	INTRA.ASSAY.VAR20120802_QC6
P04217	22 495 A1BG HUMAN RecName Full Alpha 1B glycoprotein AltName Full Alpha 1 B glycoprotein Flags Pr	Uniprot	1812.32	52511	8	24.89	INTRA.ASSAY.VAR20120802_QC6
P04196	19 525 HRG HUMAN RecName Full Histidine rich glycoprotein AltName Full Histidine proline rich glyc	Uniprot	1141.82	58572.4	8	26.23	INTRA.ASSAY.VAR20120802_QC6
P04004	20 478 VTNC HUMAN RecName Full Vitronectin AltName Full Serum spreading factor Short S protein Alt	Uniprot	965.736	53076.4	8	25.27	INTRA.ASSAY.VAR20120802_QC6
P02760	20 352 AMBP HUMAN RecName Full Protein AMBP Contains RecName Full Alpha 1 microglobulin Short Prot	Uniprot	899.142	37970.6	8	30.93	INTRA.ASSAY.VAR20120802_QC6
P10909	23 449 CLUS HUMAN RecName Full Clusterin AltName Full Complement associated protein SP 40 40 AltNa	Uniprot	815.342	50632.9	8	26	INTRA.ASSAY.VAR20120802_QC6
P43652	22 599 AFAM HUMAN RecName Full Afamin AltName Full Alpha albumin Short Alpha Alb Flags Precursor	Uniprot	633.521	68516	8	19.9	INTRA.ASSAY.VAR20120802_QC6
P02652	19 100 APOA2 HUMAN RecName Full Apolipoprotein A II Short Apo AII Short ApoA II Contains RecName F	Uniprot	15192.5	9360.69	9	90.24	INTRA.ASSAY.VAR20120802_QC6
P01877	IGHA2 HUMAN RecName Full Ig alpha 2 chain C region	Uniprot	8068.39	37324.7	11	57.06	INTRA.ASSAY.VAR20120802_QC6
P02765	19 367 FETUA HUMAN RecName Full Alpha 2 HS glycoprotein AltName Full Ba alpha 2 glycoprotein AltNa	Uniprot	4021.45	38011.5	11	50.43	INTRA.ASSAY.VAR20120802_QC6
P01008	33 464 ANT3 HUMAN RecName Full Antithrombin III Short ATIII Flags Precursor	Uniprot	747.879	49381.4	11	27.55	INTRA.ASSAY.VAR20120802_QC6
P00734	25 622 THRB HUMAN RecName Full Prothrombin EC 3 4 21 5 AltName Full Coagulation factor II Contains	Uniprot	505.137	68962.6	11	24.75	INTRA.ASSAY.VAR20120802_QC6
P01861	IGHG4 HUMAN RecName Full Ig gamma 4 chain C region	Uniprot	22639.4	36453.8	12	66.67	INTRA.ASSAY.VAR20120802_QC6
P02749	20 345 APOH HUMAN RecName Full Beta 2 glycoprotein 1 AltName Full Beta 2 glycoprotein I Short Beta	Uniprot	3556.62	37509.2	12	61.66	INTRA.ASSAY.VAR20120802_QC6
P00747	20 810 PLMN HUMAN RecName Full Plasminogen EC 3 4 21 7 Contains RecName Full Plasmin heavy chain A	Uniprot	499.124	91169.8	12	19.22	INTRA.ASSAY.VAR20120802_QC6
P01860	IGHG3 HUMAN RecName Full Ig gamma 3 chain C region AltName Full Heavy chain disease protein AltNam	Uniprot	19780	42313.5	13	43.24	INTRA.ASSAY.VAR20120802_QC6
P01011	24 423 AACT HUMAN RecName Full Alpha 1 antichymotrypsin Short ACT AltName Full Cell growth inhibit	Uniprot	3891.19	45322.9	13	38.25	INTRA.ASSAY.VAR20120802_QC6
P01857	IGHG1 HUMAN RecName Full Ig gamma 1 chain C region	Uniprot	43064.1	36619.2	14	56.06	INTRA.ASSAY.VAR20120802_QC6
P01859	IGHG2 HUMAN RecName Full Ig gamma 2 chain C region	Uniprot	19789	36528	14	62.58	INTRA.ASSAY.VAR20120802_QC6
P01876	IGHA1 HUMAN RecName Full Ig alpha 1 chain C region	Uniprot	18460.6	38510.1	14	66.86	INTRA.ASSAY.VAR20120802_QC6
P00739	20 348 HPTR HUMAN RecName Full Haptoglobin related protein Flags Precursor	Uniprot	13490.4	37448.3	14	45.59	INTRA.ASSAY.VAR20120802_QC6
P02679	27 453 FIBG HUMAN RecName Full Fibrinogen gamma chain Flags Precursor	Uniprot	3779.59	49053.4	14	49.18	INTRA.ASSAY.VAR20120802_QC6
P01042	19 644 KNG1 HUMAN RecName Full Kininogen 1 AltName Full High molecular weight kininogen Short HMWK	Uniprot	1438.52	70923.3	14	35.78	INTRA.ASSAY.VAR20120802_QC6
P04003	49 597 C4BPA HUMAN RecName Full C4b binding protein alpha chain Short C4bp AltName Full Proline ri	Uniprot	743.799	63723.7	14	35.34	INTRA.ASSAY.VAR20120802_QC6
Q14624	29 930 ITIH4 HUMAN RecName Full Inter alpha trypsin inhibitor heavy chain H4 Short Inter alpha inhi	Uniprot	700.083	100472	14	26.05	INTRA.ASSAY.VAR20120802_QC6
P02790	24 462 HEMO HUMAN RecName Full Hemopexin AltName Full Beta 1B glycoprotein Flags Precursor	Uniprot	10667.7	49979.8	15	48.29	INTRA.ASSAY.VAR20120802_QC6
P00751	26 764 CFAB HUMAN RecName Full Complement factor B EC 3 4 21 47 AltName Full C3 C5 convertase AltN	Uniprot	615.354	84312.5	15	27.88	INTRA.ASSAY.VAR20120802_QC6
P19823	19 946 ITIH2 HUMAN RecName Full Inter alpha trypsin inhibitor heavy chain H2 Short Inter alpha inhi	Uniprot	591.993	104695	15	22.09	INTRA.ASSAY.VAR20120802_QC6
P02671	20 866 FIBA HUMAN RecName Full Fibrinogen alpha chain Contains RecName Full Fibrinopeptide A Flags	Uniprot	2225.82	93561.9	16	25.62	INTRA.ASSAY.VAR20120802_QC6
P06727	21 396 APOA4 HUMAN RecName Full Apolipoprotein A IV Short Apo AIV Short ApoA IV Flags Precursor	Uniprot	1605.12	43402.6	16	62.5	INTRA.ASSAY.VAR20120802_QC6
P02774	17 474 VTDB HUMAN RecName Full Vitamin D binding protein Short DBP Short VDB AltName Full Group sp	Uniprot	7080.36	52840.3	18	51.31	INTRA.ASSAY.VAR20120802_QC6
P01871	IGHM HUMAN RecName Full Ig mu chain C region	Uniprot	6650.51	49991	18	46.46	INTRA.ASSAY.VAR20120802_QC6
P02675	31 491 FIBB HUMAN RecName Full Fibrinogen beta chain Contains RecName Full Fibrinopeptide B Flags	Uniprot	5556.68	52941.9	20	58.35	INTRA.ASSAY.VAR20120802_QC6
P08603	19 1231 CFAH HUMAN RecName Full Complement factor H AltName Full H factor 1 Flags Precursor	Uniprot	667.38	141615	22	23.08	INTRA.ASSAY.VAR20120802_QC6
P00450	20 1065 CERU HUMAN RecName Full Ceruloplasmin EC 1 16 3 1 AltName Full Ferroxidase Flags Precurso	Uniprot	2055.4	120884	23	35.66	INTRA.ASSAY.VAR20120802_QC6
P01009	25 418 A1AT HUMAN RecName Full Alpha 1 antitrypsin AltName Full Alpha 1 protease inhibitor AltName	Uniprot	12104.2	44381.6	24	58.63	INTRA.ASSAY.VAR20120802_QC6
P00738	19 406 HPT HUMAN RecName Full Haptoglobin Contains RecName Full Haptoglobin alpha chain Contains R	Uniprot	23991.4	44033.4	25	67.78	INTRA.ASSAY.VAR20120802_QC6
P02647	19 267 APOA1 HUMAN RecName Full Apolipoprotein A I Short Apo AI Short ApoA I Contains RecName Full	Uniprot	47291	28961.6	29	81.93	INTRA.ASSAY.VAR20120802_QC6
P0C0L4	20 1744 CO4A HUMAN RecName Full Complement C4 A AltName Full Acidic complement C4 AltName Full C3	Uniprot	1323.59	192117	38	35.13	INTRA.ASSAY.VAR20120802_QC6
P02787	20 698 TRFE HUMAN RecName Full Serotransferrin Short Transferrin AltName Full Siderophilin AltName	Uniprot	38544.2	77348.6	47	79.38	INTRA.ASSAY.VAR20120802_QC6
P02768	19 609 ALBU HUMAN RecName Full Serum albumin Flags Precursor	Uniprot	136914	69240.2	61	85.45	INTRA.ASSAY.VAR20120802_QC6
P01023	24 1474 A2MG HUMAN RecName Full Alpha 2 macroglobulin Short Alpha 2 M AltName Full C3 and PZP like	Uniprot	8086.96	162223	61	54.93	INTRA.ASSAY.VAR20120802_QC6
P01024	23 1663 CO3 HUMAN RecName Full Complement C3 AltName Full C3 and PZP like alpha 2 macroglobulin do	Uniprot	9149.43	186491	77	56.79	INTRA.ASSAY.VAR20120802_QC6
P04114	28 4563 APOB HUMAN RecName Full Apolipoprotein B 100 Short Apo B 100 Contains RecName Full Apolipo	Uniprot	810.38	514243	80	23.06	INTRA.ASSAY.VAR20120802_QC6
P01621	5 100 KV303 HUMAN RecName Full Ig kappa chain V III region NG9 Flags Precursor Fragment	Uniprot	5162.81	10502.6	2	26.04	INTERASSAY.VAR20120802_QC7
P06312	21 121 KV401 HUMAN RecName Full Ig kappa chain V IV region Flags Precursor Fragment	Uniprot	3049.6	11272.4	2	24.75	INTERASSAY.VAR20120802_QC7
P01766	HV305 HUMAN RecName Full Ig heavy chain V III region BRO	Uniprot	11438.4	13340.8	3	29.17	INTERASSAY.VAR20120802_QC7
P04433	21 115 KV309 HUMAN RecName Full Ig kappa chain V III region VG Flags Precursor Fragment	Uniprot	7354.65	10464.6	3	35.79	INTERASSAY.VAR20120802_QC7
P01764	20 117 HV303 HUMAN RecName Full Ig heavy chain V III region VH26 Flags Precursor	Uniprot	9380.95	10559.7	4	58.16	INTERASSAY.VAR20120802_QC7
P01593	KV101 HUMAN RecName Full Ig kappa chain V I region AG	Uniprot	4358.9	12106.4	4	53.7	INTERASSAY.VAR20120802_QC7
P02649	19 317 APOE HUMAN RecName Full Apolipoprotein E Short Apo E Flags Precursor	Uniprot	296.039	34293.8	4	21.74	INTERASSAY.VAR20120802_QC7
P01834	IGKC HUMAN RecName Full Ig kappa chain C region	Uniprot	92481.7	11779.9	5	80.19	INTERASSAY.VAR20120802_QC7
P68871	2 147 HBB HUMAN RecName Full Hemoglobin subunit beta AltName Full Hemoglobin beta chain AltName F	Uniprot	2154.54	15981.3	5	39.04	INTERASSAY.VAR20120802_QC7
P25311	18 295 ZA2G HUMAN RecName Full Zinc alpha 2 glycoprotein AltName Full Zn alpha 2 glycoprotein Shor	Uniprot	1076.51	32373.1	5	27.34	INTERASSAY.VAR20120802_QC7
P05155	23 500 IC1 HUMAN RecName Full Plasma protease C1 inhibitor Short C1 Inh Short C1Inh AltName Full C	Uniprot	869.916	53071.6	5	12.34	INTERASSAY.VAR20120802_QC7
P01019	34 485 ANGT HUMAN RecName Full Angiotensinogen AltName Full Serpin A8 Contains RecName Full Angio	Uniprot	290.672	49989.3	5	19.25	INTERASSAY.VAR20120802_QC7
P01842	LAC HUMAN RecName Full Ig lambda chain C regions	Uniprot	58215.6	11407.6	6	82.86	INTERASSAY.VAR20120802_QC7
P19652	19 201 A1AG2 HUMAN RecName Full Alpha 1 acid glycoprotein 2 Short AGP 2 AltName Full Orosomucoid 2	Uniprot	2097.24	21936.3	6	27.87	INTERASSAY.VAR20120802_QC7
P10909	23 449 CLUS HUMAN RecName Full Clusterin AltName Full Complement associated protein SP 40 40 AltNa	Uniprot	1056.15	50632.9	6	20.61	INTERASSAY.VAR20120802_QC7
P04196	19 525 HRG HUMAN RecName Full Histidine rich glycoprotein AltName Full Histidine proline rich glyc	Uniprot	856.329	58572.4	6	15.38	INTERASSAY.VAR20120802_QC7
P04004	20 478 VTNC HUMAN RecName Full Vitronectin AltName Full Serum spreading factor Short S protein Alt	Uniprot	612.035	53076.4	6	20.04	INTERASSAY.VAR20120802_QC7
P02760	20 352 AMBP HUMAN RecName Full Protein AMBP Contains RecName Full Alpha 1 microglobulin Short Prot	Uniprot	533.896	37970.6	6	27.63	INTERASSAY.VAR20120802_QC7
P43652	22 599 AFAM HUMAN RecName Full Afamin AltName Full Alpha albumin Short Alpha Alb Flags Precursor	Uniprot	394.353	68516	6	18.69	INTERASSAY.VAR20120802_QC7
Q14624	29 930 ITIH4 HUMAN RecName Full Inter alpha trypsin inhibitor heavy chain H4 Short Inter alpha inhi	Uniprot	245.611	100472	6	9.53	INTERASSAY.VAR20120802_QC7
P02652	19 100 APOA2 HUMAN RecName Full Apolipoprotein A II Short Apo AII Short ApoA II Contains RecName F	Uniprot	25673.2	9360.69	8	89.02	INTERASSAY.VAR20120802_QC7
P04217	22 495 A1BG HUMAN RecName Full Alpha 1B glycoprotein AltName Full Alpha 1 B glycoprotein Flags Pr	Uniprot	1053.28	52511	8	22.15	INTERASSAY.VAR20120802_QC7
P00734	25 622 THRB HUMAN RecName Full Prothrombin EC 3 4 21 5 AltName Full Coagulation factor II Contains	Uniprot	323.16	68962.6	8	24.08	INTERASSAY.VAR20120802_QC7
P02763	19 201 A1AG1 HUMAN RecName Full Alpha 1 acid glycoprotein 1 Short AGP 1 AltName Full Orosomucoid 1	Uniprot	11942.4	21788.2	9	50.82	INTERASSAY.VAR20120802_QC7
P01011	24 423 AACT HUMAN RecName Full Alpha 1 antichymotrypsin Short ACT AltName Full Cell growth inhibit	Uniprot	2037.87	45322.9	9	23.75	INTERASSAY.VAR20120802_QC7
P02765	19 367 FETUA HUMAN RecName Full Alpha 2 HS glycoprotein AltName Full Ba alpha 2 glycoprotein AltNa	Uniprot	6236.86	38011.5	10	46.13	INTERASSAY.VAR20120802_QC7
P02749	20 345 APOH HUMAN RecName Full Beta 2 glycoprotein 1 AltName Full Beta 2 glycoprotein I Short Beta	Uniprot	3103.86	37509.2	10	56.75	INTERASSAY.VAR20120802_QC7
P19823	19 946 ITIH2 HUMAN RecName Full Inter alpha trypsin inhibitor heavy chain H2 Short Inter alpha inhi	Uniprot	528.92	104695	10	16.06	INTERASSAY.VAR20120802_QC7
P00751	26 764 CFAB HUMAN RecName Full Complement factor B EC 3 4 21 47 AltName Full C3 C5 convertase AltN	Uniprot	357.292	84312.5	10	16.24	INTERASSAY.VAR20120802_QC7
P01861	IGHG4 HUMAN RecName Full Ig gamma 4 chain C region	Uniprot	20845.2	36453.8	11	48.32	INTERASSAY.VAR20120802_QC7
P06727	21 396 APOA4 HUMAN RecName Full Apolipoprotein A IV Short Apo AIV Short ApoA IV Flags Precursor	Uniprot	1431.46	43402.6	11	33.78	INTERASSAY.VAR20120802_QC7
P01042	19 644 KNG1 HUMAN RecName Full Kininogen 1 AltName Full High molecular weight kininogen Short HMWK	Uniprot	1163.22	70923.3	12	26.36	INTERASSAY.VAR20120802_QC7
P01008	33 464 ANT3 HUMAN RecName Full Antithrombin III Short ATIII Flags Precursor	Uniprot	658.916	49381.4	12	25.69	INTERASSAY.VAR20120802_QC7
P01877	IGHA2 HUMAN RecName Full Ig alpha 2 chain C region	Uniprot	7924.92	37324.7	13	55.29	INTERASSAY.VAR20120802_QC7
P04003	49 597 C4BPA HUMAN RecName Full C4b binding protein alpha chain Short C4bp AltName Full Proline ri	Uniprot	888.03	63723.7	13	30.24	INTERASSAY.VAR20120802_QC7
P01860	IGHG3 HUMAN RecName Full Ig gamma 3 chain C region AltName Full Heavy chain disease protein AltNam	Uniprot	15360.1	42313.5	14	41.11	INTERASSAY.VAR20120802_QC7
P02790	24 462 HEMO HUMAN RecName Full Hemopexin AltName Full Beta 1B glycoprotein Flags Precursor	Uniprot	6455.85	49979.8	14	46.47	INTERASSAY.VAR20120802_QC7
P01857	IGHG1 HUMAN RecName Full Ig gamma 1 chain C region	Uniprot	33739.4	36619.2	15	76.67	INTERASSAY.VAR20120802_QC7
P01876	IGHA1 HUMAN RecName Full Ig alpha 1 chain C region	Uniprot	16855.6	38510.1	16	68.27	INTERASSAY.VAR20120802_QC7
P01859	IGHG2 HUMAN RecName Full Ig gamma 2 chain C region	Uniprot	15240.3	36528	16	55.21	INTERASSAY.VAR20120802_QC7
P02774	17 474 VTDB HUMAN RecName Full Vitamin D binding protein Short DBP Short VDB AltName Full Group sp	Uniprot	9471.42	52840.3	16	44.1	INTERASSAY.VAR20120802_QC7
P00739	20 348 HPTR HUMAN RecName Full Haptoglobin related protein Flags Precursor	Uniprot	8435.84	37448.3	16	52.89	INTERASSAY.VAR20120802_QC7
P00747	20 810 PLMN HUMAN RecName Full Plasminogen EC 3 4 21 7 Contains RecName Full Plasmin heavy chain A	Uniprot	335.911	91169.8	17	28.32	INTERASSAY.VAR20120802_QC7
P08603	19 1231 CFAH HUMAN RecName Full Complement factor H AltName Full H factor 1 Flags Precursor	Uniprot	290.977	141615	17	12.7	INTERASSAY.VAR20120802_QC7
P01871	IGHM HUMAN RecName Full Ig mu chain C region	Uniprot	5971.45	49991	18	46.46	INTERASSAY.VAR20120802_QC7
P02679	27 453 FIBG HUMAN RecName Full Fibrinogen gamma chain Flags Precursor	Uniprot	3743.16	49053.4	19	56.67	INTERASSAY.VAR20120802_QC7
P02671	20 866 FIBA HUMAN RecName Full Fibrinogen alpha chain Contains RecName Full Fibrinopeptide A Flags	Uniprot	1385.08	93561.9	19	29.28	INTERASSAY.VAR20120802_QC7
P02675	31 491 FIBB HUMAN RecName Full Fibrinogen beta chain Contains RecName Full Fibrinopeptide B Flags	Uniprot	3801.21	52941.9	20	62.91	INTERASSAY.VAR20120802_QC7
P00450	20 1065 CERU HUMAN RecName Full Ceruloplasmin EC 1 16 3 1 AltName Full Ferroxidase Flags Precurso	Uniprot	1300.62	120884	22	32.5	INTERASSAY.VAR20120802_QC7
P01009	25 418 A1AT HUMAN RecName Full Alpha 1 antitrypsin AltName Full Alpha 1 protease inhibitor AltName	Uniprot	6592.45	44381.6	24	63.96	INTERASSAY.VAR20120802_QC7
P02647	19 267 APOA1 HUMAN RecName Full Apolipoprotein A I Short Apo AI Short ApoA I Contains RecName Full	Uniprot	36082.7	28961.6	25	78.71	INTERASSAY.VAR20120802_QC7
P00738	19 406 HPT HUMAN RecName Full Haptoglobin Contains RecName Full Haptoglobin alpha chain Contains R	Uniprot	20574	44033.4	27	74.48	INTERASSAY.VAR20120802_QC7
P0C0L5	20 1744 CO4B HUMAN RecName Full Complement C4 B AltName Full Basic complement C4 AltName Full C3	Uniprot	743.858	192082	35	31.01	INTERASSAY.VAR20120802_QC7
P02787	20 698 TRFE HUMAN RecName Full Serotransferrin Short Transferrin AltName Full Siderophilin AltName	Uniprot	34773.4	77348.6	44	74.37	INTERASSAY.VAR20120802_QC7
P01023	24 1474 A2MG HUMAN RecName Full Alpha 2 macroglobulin Short Alpha 2 M AltName Full C3 and PZP like	Uniprot	7754.2	162223	53	47.21	INTERASSAY.VAR20120802_QC7
P02768	19 609 ALBU HUMAN RecName Full Serum albumin Flags Precursor	Uniprot	109974	69240.2	55	83.59	INTERASSAY.VAR20120802_QC7
P01024	23 1663 CO3 HUMAN RecName Full Complement C3 AltName Full C3 and PZP like alpha 2 macroglobulin do	Uniprot	6368.47	186491	75	58.87	INTERASSAY.VAR20120802_QC7
P04114	28 4563 APOB HUMAN RecName Full Apolipoprotein B 100 Short Apo B 100 Contains RecName Full Apolipo	Uniprot	705.562	514243	76	23.54	INTERASSAY.VAR20120802_QC7
P02654	27 83 APOC1 HUMAN RecName Full Apolipoprotein C I Short Apo CI Short ApoC I Flags Precursor	Uniprot	3947.1	6630.58	2	33.33	HEALTHY.VOLUNTEER01_q2
P01617	KV204 HUMAN RecName Full Ig kappa chain V II region TEW	Uniprot	3053.38	12172.7	2	32.74	HEALTHY.VOLUNTEER01_q2
P01766	HV305 HUMAN RecName Full Ig heavy chain V III region BRO	Uniprot	13694.5	13340.8	3	29.17	HEALTHY.VOLUNTEER01_q2
P04433	21 115 KV309 HUMAN RecName Full Ig kappa chain V III region VG Flags Precursor Fragment	Uniprot	2357.2	10464.6	3	35.79	HEALTHY.VOLUNTEER01_q2
P02753	19 201 RET4 HUMAN RecName Full Retinol binding protein 4 AltName Full Plasma retinol binding prote	Uniprot	413.681	21413.8	3	28.96	HEALTHY.VOLUNTEER01_q2
P01842	LAC HUMAN RecName Full Ig lambda chain C regions	Uniprot	50740.3	11407.6	4	65.71	HEALTHY.VOLUNTEER01_q2
P01621	5 100 KV303 HUMAN RecName Full Ig kappa chain V III region NG9 Flags Precursor Fragment	Uniprot	15404.7	10502.6	4	52.08	HEALTHY.VOLUNTEER01_q2
P01593	KV101 HUMAN RecName Full Ig kappa chain V I region AG	Uniprot	8441.38	12106.4	4	53.7	HEALTHY.VOLUNTEER01_q2
P01764	20 117 HV303 HUMAN RecName Full Ig heavy chain V III region VH26 Flags Precursor	Uniprot	7159.53	10559.7	4	46.94	HEALTHY.VOLUNTEER01_q2
P02656	21 99 APOC3 HUMAN RecName Full Apolipoprotein C III Short Apo CIII Short ApoC III Flags Precursor	Uniprot	4339.43	8764.68	4	69.62	HEALTHY.VOLUNTEER01_q2
P69905	2 142 HBA HUMAN RecName Full Hemoglobin subunit alpha AltName Full Hemoglobin alpha chain AltName	Uniprot	2277.24	15183.4	4	48.94	HEALTHY.VOLUNTEER01_q2
P04196	19 525 HRG HUMAN RecName Full Histidine rich glycoprotein AltName Full Histidine proline rich glyc	Uniprot	299.257	58572.4	4	10.65	HEALTHY.VOLUNTEER01_q2
P02749	20 345 APOH HUMAN RecName Full Beta 2 glycoprotein 1 AltName Full Beta 2 glycoprotein I Short Beta	Uniprot	2991.22	37509.2	5	29.14	HEALTHY.VOLUNTEER01_q2
P02760	20 352 AMBP HUMAN RecName Full Protein AMBP Contains RecName Full Alpha 1 microglobulin Short Prot	Uniprot	974.812	37970.6	5	21.02	HEALTHY.VOLUNTEER01_q2
P02649	19 317 APOE HUMAN RecName Full Apolipoprotein E Short Apo E Flags Precursor	Uniprot	203.209	34293.8	5	22.41	HEALTHY.VOLUNTEER01_q2
P01834	IGKC HUMAN RecName Full Ig kappa chain C region	Uniprot	107491	11779.9	6	80.19	HEALTHY.VOLUNTEER01_q2
P02652	19 100 APOA2 HUMAN RecName Full Apolipoprotein A II Short Apo AII Short ApoA II Contains RecName F	Uniprot	33402.4	9360.69	6	59.76	HEALTHY.VOLUNTEER01_q2
P05155	23 500 IC1 HUMAN RecName Full Plasma protease C1 inhibitor Short C1 Inh Short C1Inh AltName Full C	Uniprot	732.975	53071.6	6	12.55	HEALTHY.VOLUNTEER01_q2
P27169	2 355 PON1 HUMAN RecName Full Serum paraoxonase arylesterase 1 Short PON 1 EC 3 1 1 2 EC 3 1 8 1 Al	Uniprot	682.867	39789.3	6	32.2	HEALTHY.VOLUNTEER01_q2
P02763	19 201 A1AG1 HUMAN RecName Full Alpha 1 acid glycoprotein 1 Short AGP 1 AltName Full Orosomucoid 1	Uniprot	7899.54	21788.2	7	44.81	HEALTHY.VOLUNTEER01_q2
P19652	19 201 A1AG2 HUMAN RecName Full Alpha 1 acid glycoprotein 2 Short AGP 2 AltName Full Orosomucoid 2	Uniprot	4817.64	21936.3	7	38.25	HEALTHY.VOLUNTEER01_q2
O43866	20 347 CD5L HUMAN RecName Full CD5 antigen like AltName Full SP alpha AltName Full CT 2 AltName	Uniprot	958.282	37538	7	27.13	HEALTHY.VOLUNTEER01_q2
P25311	18 295 ZA2G HUMAN RecName Full Zinc alpha 2 glycoprotein AltName Full Zn alpha 2 glycoprotein Shor	Uniprot	767.691	32373.1	7	39.21	HEALTHY.VOLUNTEER01_q2
P02765	19 367 FETUA HUMAN RecName Full Alpha 2 HS glycoprotein AltName Full Ba alpha 2 glycoprotein AltNa	Uniprot	7528.29	38011.5	8	32.09	HEALTHY.VOLUNTEER01_q2
P68871	2 147 HBB HUMAN RecName Full Hemoglobin subunit beta AltName Full Hemoglobin beta chain AltName F	Uniprot	6284.44	15981.3	8	69.18	HEALTHY.VOLUNTEER01_q2
P01019	34 485 ANGT HUMAN RecName Full Angiotensinogen AltName Full Serpin A8 Contains RecName Full Angio	Uniprot	2975.92	49989.3	8	21.68	HEALTHY.VOLUNTEER01_q2
P04004	20 478 VTNC HUMAN RecName Full Vitronectin AltName Full Serum spreading factor Short S protein Alt	Uniprot	820.844	53076.4	8	25.49	HEALTHY.VOLUNTEER01_q2
P05546	20 499 HEP2 HUMAN RecName Full Heparin cofactor 2 AltName Full Heparin cofactor II Short HC II Alt	Uniprot	671.899	55131.2	8	17.92	HEALTHY.VOLUNTEER01_q2
P06396	28 782 GELS HUMAN RecName Full Gelsolin AltName Full Actin depolymerizing factor Short ADF AltName	Uniprot	326.74	83244.4	8	14.83	HEALTHY.VOLUNTEER01_q2
P43652	22 599 AFAM HUMAN RecName Full Afamin AltName Full Alpha albumin Short Alpha Alb Flags Precursor	Uniprot	219.327	68516	9	16.44	HEALTHY.VOLUNTEER01_q2
P01008	33 464 ANT3 HUMAN RecName Full Antithrombin III Short ATIII Flags Precursor	Uniprot	2237.1	49381.4	10	30.56	HEALTHY.VOLUNTEER01_q2
P10909	23 449 CLUS HUMAN RecName Full Clusterin AltName Full Complement associated protein SP 40 40 AltNa	Uniprot	1755.42	50632.9	10	30.91	HEALTHY.VOLUNTEER01_q2
P01877	IGHA2 HUMAN RecName Full Ig alpha 2 chain C region	Uniprot	5165.73	37324.7	11	52.35	HEALTHY.VOLUNTEER01_q2
P01011	24 423 AACT HUMAN RecName Full Alpha 1 antichymotrypsin Short ACT AltName Full Cell growth inhibit	Uniprot	3945.86	45322.9	11	33.25	HEALTHY.VOLUNTEER01_q2
P04003	49 597 C4BPA HUMAN RecName Full C4b binding protein alpha chain Short C4bp AltName Full Proline ri	Uniprot	668.435	63723.7	11	31.15	HEALTHY.VOLUNTEER01_q2
P01859	IGHG2 HUMAN RecName Full Ig gamma 2 chain C region	Uniprot	15302.6	36528	12	48.47	HEALTHY.VOLUNTEER01_q2
P04217	22 495 A1BG HUMAN RecName Full Alpha 1B glycoprotein AltName Full Alpha 1 B glycoprotein Flags Pr	Uniprot	1270.03	52511	12	36.71	HEALTHY.VOLUNTEER01_q2
P19827	28 911 ITIH1 HUMAN RecName Full Inter alpha trypsin inhibitor heavy chain H1 Short Inter alpha inhi	Uniprot	800.253	98927.9	12	17.99	HEALTHY.VOLUNTEER01_q2
P01876	IGHA1 HUMAN RecName Full Ig alpha 1 chain C region	Uniprot	12763.3	38510.1	13	54.39	HEALTHY.VOLUNTEER01_q2
P01042	19 644 KNG1 HUMAN RecName Full Kininogen 1 AltName Full High molecular weight kininogen Short HMWK	Uniprot	1461.03	70923.3	13	28.91	HEALTHY.VOLUNTEER01_q2
P00751	26 764 CFAB HUMAN RecName Full Complement factor B EC 3 4 21 47 AltName Full C3 C5 convertase AltN	Uniprot	604.052	84312.5	13	23.55	HEALTHY.VOLUNTEER01_q2
P20742	26 1482 PZP HUMAN RecName Full Pregnancy zone protein AltName Full C3 and PZP like alpha 2 macrogl	Uniprot	562.79	162451	14	10.98	HEALTHY.VOLUNTEER01_q2
P02647	19 267 APOA1 HUMAN RecName Full Apolipoprotein A I Short Apo AI Short ApoA I Contains RecName Full	Uniprot	49602.7	28961.6	15	59.44	HEALTHY.VOLUNTEER01_q2
P01857	IGHG1 HUMAN RecName Full Ig gamma 1 chain C region	Uniprot	38646.8	36619.2	15	53.64	HEALTHY.VOLUNTEER01_q2
P02790	24 462 HEMO HUMAN RecName Full Hemopexin AltName Full Beta 1B glycoprotein Flags Precursor	Uniprot	16163.7	49979.8	15	46.92	HEALTHY.VOLUNTEER01_q2
P01860	IGHG3 HUMAN RecName Full Ig gamma 3 chain C region AltName Full Heavy chain disease protein AltNam	Uniprot	14560.2	42313.5	15	52.52	HEALTHY.VOLUNTEER01_q2
P19823	19 946 ITIH2 HUMAN RecName Full Inter alpha trypsin inhibitor heavy chain H2 Short Inter alpha inhi	Uniprot	832.588	104695	15	21.66	HEALTHY.VOLUNTEER01_q2
P00734	25 622 THRB HUMAN RecName Full Prothrombin EC 3 4 21 5 AltName Full Coagulation factor II Contains	Uniprot	724.287	68962.6	15	33.44	HEALTHY.VOLUNTEER01_q2
P01871	IGHM HUMAN RecName Full Ig mu chain C region	Uniprot	12481.9	49991	16	43.58	HEALTHY.VOLUNTEER01_q2
Q14624	29 930 ITIH4 HUMAN RecName Full Inter alpha trypsin inhibitor heavy chain H4 Short Inter alpha inhi	Uniprot	877.408	100472	16	21.62	HEALTHY.VOLUNTEER01_q2
P06727	21 396 APOA4 HUMAN RecName Full Apolipoprotein A IV Short Apo AIV Short ApoA IV Flags Precursor	Uniprot	1462.05	43402.6	17	48.94	HEALTHY.VOLUNTEER01_q2
P00738	19 406 HPT HUMAN RecName Full Haptoglobin Contains RecName Full Haptoglobin alpha chain Contains R	Uniprot	26794.6	44033.4	21	64.95	HEALTHY.VOLUNTEER01_q2
P01009	25 418 A1AT HUMAN RecName Full Alpha 1 antitrypsin AltName Full Alpha 1 protease inhibitor AltName	Uniprot	10840.2	44381.6	21	57.61	HEALTHY.VOLUNTEER01_q2
P02774	17 474 VTDB HUMAN RecName Full Vitamin D binding protein Short DBP Short VDB AltName Full Group sp	Uniprot	5762.33	52840.3	22	60.04	HEALTHY.VOLUNTEER01_q2
P00747	20 810 PLMN HUMAN RecName Full Plasminogen EC 3 4 21 7 Contains RecName Full Plasmin heavy chain A	Uniprot	1231.73	91169.8	22	41.21	HEALTHY.VOLUNTEER01_q2
P02679	27 453 FIBG HUMAN RecName Full Fibrinogen gamma chain Flags Precursor	Uniprot	16107.2	49053.4	24	71.43	HEALTHY.VOLUNTEER01_q2
P02675	31 491 FIBB HUMAN RecName Full Fibrinogen beta chain Contains RecName Full Fibrinopeptide B Flags	Uniprot	22489.2	52941.9	25	68.98	HEALTHY.VOLUNTEER01_q2
P02671	20 866 FIBA HUMAN RecName Full Fibrinogen alpha chain Contains RecName Full Fibrinopeptide A Flags	Uniprot	9255.54	93561.9	25	36.6	HEALTHY.VOLUNTEER01_q2
P02751	32 2386 FINC HUMAN RecName Full Fibronectin Short FN AltName Full Cold insoluble globulin Short CI	Uniprot	528.687	263081	28	19.62	HEALTHY.VOLUNTEER01_q2
P00450	20 1065 CERU HUMAN RecName Full Ceruloplasmin EC 1 16 3 1 AltName Full Ferroxidase Flags Precurso	Uniprot	4062.36	120884	30	41.78	HEALTHY.VOLUNTEER01_q2
P08603	19 1231 CFAH HUMAN RecName Full Complement factor H AltName Full H factor 1 Flags Precursor	Uniprot	752.634	141615	31	29.76	HEALTHY.VOLUNTEER01_q2
P02787	20 698 TRFE HUMAN RecName Full Serotransferrin Short Transferrin AltName Full Siderophilin AltName	Uniprot	44959.4	77348.6	39	70.1	HEALTHY.VOLUNTEER01_q2
P0C0L4	20 1744 CO4A HUMAN RecName Full Complement C4 A AltName Full Acidic complement C4 AltName Full C3	Uniprot	1465.04	192117	47	36.29	HEALTHY.VOLUNTEER01_q2
P02768	19 609 ALBU HUMAN RecName Full Serum albumin Flags Precursor	Uniprot	154955	69240.2	50	80.71	HEALTHY.VOLUNTEER01_q2
P01023	24 1474 A2MG HUMAN RecName Full Alpha 2 macroglobulin Short Alpha 2 M AltName Full C3 and PZP like	Uniprot	7256.08	162223	50	49.97	HEALTHY.VOLUNTEER01_q2
P01024	23 1663 CO3 HUMAN RecName Full Complement C3 AltName Full C3 and PZP like alpha 2 macroglobulin do	Uniprot	10758.5	186491	77	60.09	HEALTHY.VOLUNTEER01_q2
P04114	28 4563 APOB HUMAN RecName Full Apolipoprotein B 100 Short Apo B 100 Contains RecName Full Apolipo	Uniprot	1001.52	514243	82	26.5	HEALTHY.VOLUNTEER01_q2
P04433	21 115 KV309 HUMAN RecName Full Ig kappa chain V III region VG Flags Precursor Fragment	Uniprot	5162.15	10464.6	2	28.42	HEALTHY.VOLUNTEER02_q1
P04207	21 129 KV308 HUMAN RecName Full Ig kappa chain V III region CLL AltName Full Rheumatoid factor Fla	Uniprot	2199.88	12164.6	2	24.77	HEALTHY.VOLUNTEER02_q1
P01617	KV204 HUMAN RecName Full Ig kappa chain V II region TEW	Uniprot	1615.7	12172.7	2	32.74	HEALTHY.VOLUNTEER02_q1
P01601	23 117 KV109 HUMAN RecName Full Ig kappa chain V I region HK101 Flags Precursor Fragment	Uniprot	10165	10497.6	3	42.11	HEALTHY.VOLUNTEER02_q1
P02655	23 101 APOC2 HUMAN RecName Full Apolipoprotein C II Short Apo CII Short ApoC II Flags Precursor	Uniprot	1573.77	8914.93	3	62.03	HEALTHY.VOLUNTEER02_q1
P01842	LAC HUMAN RecName Full Ig lambda chain C regions	Uniprot	52072.7	11407.6	4	65.71	HEALTHY.VOLUNTEER02_q1
P01766	HV305 HUMAN RecName Full Ig heavy chain V III region BRO	Uniprot	11510.3	13340.8	4	38.33	HEALTHY.VOLUNTEER02_q1
P01764	20 117 HV303 HUMAN RecName Full Ig heavy chain V III region VH26 Flags Precursor	Uniprot	8242.57	10559.7	4	39.8	HEALTHY.VOLUNTEER02_q1
P02656	21 99 APOC3 HUMAN RecName Full Apolipoprotein C III Short Apo CIII Short ApoC III Flags Precursor	Uniprot	4231.52	8764.68	4	69.62	HEALTHY.VOLUNTEER02_q1
P02654	27 83 APOC1 HUMAN RecName Full Apolipoprotein C I Short Apo CI Short ApoC I Flags Precursor	Uniprot	4181.95	6630.58	4	52.63	HEALTHY.VOLUNTEER02_q1
P05090	21 189 APOD HUMAN RecName Full Apolipoprotein D Short Apo D Short ApoD Flags Precursor	Uniprot	1383.12	19588.2	4	28.99	HEALTHY.VOLUNTEER02_q1
P02753	19 201 RET4 HUMAN RecName Full Retinol binding protein 4 AltName Full Plasma retinol binding prote	Uniprot	625.194	21413.8	4	28.96	HEALTHY.VOLUNTEER02_q1
P01834	IGKC HUMAN RecName Full Ig kappa chain C region	Uniprot	105455	11779.9	5	80.19	HEALTHY.VOLUNTEER02_q1
P02652	19 100 APOA2 HUMAN RecName Full Apolipoprotein A II Short Apo AII Short ApoA II Contains RecName F	Uniprot	27062.5	9360.69	5	53.66	HEALTHY.VOLUNTEER02_q1
P05155	23 500 IC1 HUMAN RecName Full Plasma protease C1 inhibitor Short C1 Inh Short C1Inh AltName Full C	Uniprot	1033.81	53071.6	5	12.55	HEALTHY.VOLUNTEER02_q1
P01019	34 485 ANGT HUMAN RecName Full Angiotensinogen AltName Full Serpin A8 Contains RecName Full Angio	Uniprot	4320.35	49989.3	6	19.69	HEALTHY.VOLUNTEER02_q1
P69905	2 142 HBA HUMAN RecName Full Hemoglobin subunit alpha AltName Full Hemoglobin alpha chain AltName	Uniprot	2809.02	15183.4	6	53.9	HEALTHY.VOLUNTEER02_q1
P02760	20 352 AMBP HUMAN RecName Full Protein AMBP Contains RecName Full Alpha 1 microglobulin Short Prot	Uniprot	525.224	37970.6	6	24.02	HEALTHY.VOLUNTEER02_q1
P02765	19 367 FETUA HUMAN RecName Full Alpha 2 HS glycoprotein AltName Full Ba alpha 2 glycoprotein AltNa	Uniprot	8647.12	38011.5	8	32.38	HEALTHY.VOLUNTEER02_q1
P02749	20 345 APOH HUMAN RecName Full Beta 2 glycoprotein 1 AltName Full Beta 2 glycoprotein I Short Beta	Uniprot	4312.29	37509.2	8	41.1	HEALTHY.VOLUNTEER02_q1
P19652	19 201 A1AG2 HUMAN RecName Full Alpha 1 acid glycoprotein 2 Short AGP 2 AltName Full Orosomucoid 2	Uniprot	3404.76	21936.3	8	46.99	HEALTHY.VOLUNTEER02_q1
P02649	19 317 APOE HUMAN RecName Full Apolipoprotein E Short Apo E Flags Precursor	Uniprot	812.413	34293.8	8	34.78	HEALTHY.VOLUNTEER02_q1
P04196	19 525 HRG HUMAN RecName Full Histidine rich glycoprotein AltName Full Histidine proline rich glyc	Uniprot	764.296	58572.4	8	25.05	HEALTHY.VOLUNTEER02_q1
P02763	19 201 A1AG1 HUMAN RecName Full Alpha 1 acid glycoprotein 1 Short AGP 1 AltName Full Orosomucoid 1	Uniprot	7639.55	21788.2	9	51.91	HEALTHY.VOLUNTEER02_q1
P68871	2 147 HBB HUMAN RecName Full Hemoglobin subunit beta AltName Full Hemoglobin beta chain AltName F	Uniprot	3764.97	15981.3	9	82.19	HEALTHY.VOLUNTEER02_q1
P04004	20 478 VTNC HUMAN RecName Full Vitronectin AltName Full Serum spreading factor Short S protein Alt	Uniprot	860.832	53076.4	9	23.75	HEALTHY.VOLUNTEER02_q1
P01861	IGHG4 HUMAN RecName Full Ig gamma 4 chain C region	Uniprot	25118.7	36453.8	10	41.59	HEALTHY.VOLUNTEER02_q1
P01877	IGHA2 HUMAN RecName Full Ig alpha 2 chain C region	Uniprot	3506.47	37324.7	10	47.94	HEALTHY.VOLUNTEER02_q1
P01008	33 464 ANT3 HUMAN RecName Full Antithrombin III Short ATIII Flags Precursor	Uniprot	2219.02	49381.4	10	31.25	HEALTHY.VOLUNTEER02_q1
P10909	23 449 CLUS HUMAN RecName Full Clusterin AltName Full Complement associated protein SP 40 40 AltNa	Uniprot	2145.68	50632.9	10	32.55	HEALTHY.VOLUNTEER02_q1
P27169	2 355 PON1 HUMAN RecName Full Serum paraoxonase arylesterase 1 Short PON 1 EC 3 1 1 2 EC 3 1 8 1 Al	Uniprot	1301.16	39789.3	10	48.02	HEALTHY.VOLUNTEER02_q1
P06396	28 782 GELS HUMAN RecName Full Gelsolin AltName Full Actin depolymerizing factor Short ADF AltName	Uniprot	268.753	83244.4	10	11.26	HEALTHY.VOLUNTEER02_q1
P01011	24 423 AACT HUMAN RecName Full Alpha 1 antichymotrypsin Short ACT AltName Full Cell growth inhibit	Uniprot	3040.42	45322.9	11	32.75	HEALTHY.VOLUNTEER02_q1
P04003	49 597 C4BPA HUMAN RecName Full C4b binding protein alpha chain Short C4bp AltName Full Proline ri	Uniprot	951.338	63723.7	11	26.05	HEALTHY.VOLUNTEER02_q1
P00751	26 764 CFAB HUMAN RecName Full Complement factor B EC 3 4 21 47 AltName Full C3 C5 convertase AltN	Uniprot	743.793	84312.5	11	21.79	HEALTHY.VOLUNTEER02_q1
P19827	28 911 ITIH1 HUMAN RecName Full Inter alpha trypsin inhibitor heavy chain H1 Short Inter alpha inhi	Uniprot	675.801	98927.9	11	15.16	HEALTHY.VOLUNTEER02_q1
P01876	IGHA1 HUMAN RecName Full Ig alpha 1 chain C region	Uniprot	10417	38510.1	12	50.14	HEALTHY.VOLUNTEER02_q1
P04217	22 495 A1BG HUMAN RecName Full Alpha 1B glycoprotein AltName Full Alpha 1 B glycoprotein Flags Pr	Uniprot	2055.61	52511	12	36.5	HEALTHY.VOLUNTEER02_q1
P05546	20 499 HEP2 HUMAN RecName Full Heparin cofactor 2 AltName Full Heparin cofactor II Short HC II Alt	Uniprot	1024.12	55131.2	12	27.71	HEALTHY.VOLUNTEER02_q1
P19823	19 946 ITIH2 HUMAN RecName Full Inter alpha trypsin inhibitor heavy chain H2 Short Inter alpha inhi	Uniprot	870.69	104695	12	20.04	HEALTHY.VOLUNTEER02_q1
P02647	19 267 APOA1 HUMAN RecName Full Apolipoprotein A I Short Apo AI Short ApoA I Contains RecName Full	Uniprot	55088	28961.6	13	57.03	HEALTHY.VOLUNTEER02_q1
P01871	IGHM HUMAN RecName Full Ig mu chain C region	Uniprot	4409.34	49991	13	34.96	HEALTHY.VOLUNTEER02_q1
P01860	IGHG3 HUMAN RecName Full Ig gamma 3 chain C region AltName Full Heavy chain disease protein AltNam	Uniprot	25789	42313.5	14	50.13	HEALTHY.VOLUNTEER02_q1
P01859	IGHG2 HUMAN RecName Full Ig gamma 2 chain C region	Uniprot	20122.2	36528	14	53.68	HEALTHY.VOLUNTEER02_q1
P00739	20 348 HPTR HUMAN RecName Full Haptoglobin related protein Flags Precursor	Uniprot	16858.8	37448.3	14	56.53	HEALTHY.VOLUNTEER02_q1
P01857	IGHG1 HUMAN RecName Full Ig gamma 1 chain C region	Uniprot	52342.8	36619.2	15	60.3	HEALTHY.VOLUNTEER02_q1
P06727	21 396 APOA4 HUMAN RecName Full Apolipoprotein A IV Short Apo AIV Short ApoA IV Flags Precursor	Uniprot	1122.85	43402.6	15	49.47	HEALTHY.VOLUNTEER02_q1
P00734	25 622 THRB HUMAN RecName Full Prothrombin EC 3 4 21 5 AltName Full Coagulation factor II Contains	Uniprot	1055.42	68962.6	15	37.12	HEALTHY.VOLUNTEER02_q1
P02679	27 453 FIBG HUMAN RecName Full Fibrinogen gamma chain Flags Precursor	Uniprot	3707.57	49053.4	16	39.34	HEALTHY.VOLUNTEER02_q1
P01042	19 644 KNG1 HUMAN RecName Full Kininogen 1 AltName Full High molecular weight kininogen Short HMWK	Uniprot	2844.69	70923.3	17	36.26	HEALTHY.VOLUNTEER02_q1
P02671	20 866 FIBA HUMAN RecName Full Fibrinogen alpha chain Contains RecName Full Fibrinopeptide A Flags	Uniprot	1252.33	93561.9	18	29.04	HEALTHY.VOLUNTEER02_q1
P02774	17 474 VTDB HUMAN RecName Full Vitamin D binding protein Short DBP Short VDB AltName Full Group sp	Uniprot	5677.78	52840.3	19	53.71	HEALTHY.VOLUNTEER02_q1
Q14624	29 930 ITIH4 HUMAN RecName Full Inter alpha trypsin inhibitor heavy chain H4 Short Inter alpha inhi	Uniprot	1266.43	100472	20	29.38	HEALTHY.VOLUNTEER02_q1
P00738	19 406 HPT HUMAN RecName Full Haptoglobin Contains RecName Full Haptoglobin alpha chain Contains R	Uniprot	37162.7	44033.4	22	73.97	HEALTHY.VOLUNTEER02_q1
P02790	24 462 HEMO HUMAN RecName Full Hemopexin AltName Full Beta 1B glycoprotein Flags Precursor	Uniprot	18248.5	49979.8	22	61.28	HEALTHY.VOLUNTEER02_q1
P02675	31 491 FIBB HUMAN RecName Full Fibrinogen beta chain Contains RecName Full Fibrinopeptide B Flags	Uniprot	4180.86	52941.9	22	65.29	HEALTHY.VOLUNTEER02_q1
P01009	25 418 A1AT HUMAN RecName Full Alpha 1 antitrypsin AltName Full Alpha 1 protease inhibitor AltName	Uniprot	21157	44381.6	24	58.63	HEALTHY.VOLUNTEER02_q1
P20742	26 1482 PZP HUMAN RecName Full Pregnancy zone protein AltName Full C3 and PZP like alpha 2 macrogl	Uniprot	1395.66	162451	24	23.4	HEALTHY.VOLUNTEER02_q1
P00747	20 810 PLMN HUMAN RecName Full Plasminogen EC 3 4 21 7 Contains RecName Full Plasmin heavy chain A	Uniprot	2136.88	91169.8	27	48.93	HEALTHY.VOLUNTEER02_q1
P08603	19 1231 CFAH HUMAN RecName Full Complement factor H AltName Full H factor 1 Flags Precursor	Uniprot	839.687	141615	32	35.28	HEALTHY.VOLUNTEER02_q1
P00450	20 1065 CERU HUMAN RecName Full Ceruloplasmin EC 1 16 3 1 AltName Full Ferroxidase Flags Precurso	Uniprot	3617.22	120884	34	51.72	HEALTHY.VOLUNTEER02_q1
P02787	20 698 TRFE HUMAN RecName Full Serotransferrin Short Transferrin AltName Full Siderophilin AltName	Uniprot	45149.6	77348.6	36	68.63	HEALTHY.VOLUNTEER02_q1
P0C0L4	20 1744 CO4A HUMAN RecName Full Complement C4 A AltName Full Acidic complement C4 AltName Full C3	Uniprot	1774.67	192117	48	36.46	HEALTHY.VOLUNTEER02_q1
P02768	19 609 ALBU HUMAN RecName Full Serum albumin Flags Precursor	Uniprot	148325	69240.2	52	81.05	HEALTHY.VOLUNTEER02_q1
P01023	24 1474 A2MG HUMAN RecName Full Alpha 2 macroglobulin Short Alpha 2 M AltName Full C3 and PZP like	Uniprot	13033.6	162223	59	55.48	HEALTHY.VOLUNTEER02_q1
P01024	23 1663 CO3 HUMAN RecName Full Complement C3 AltName Full C3 and PZP like alpha 2 macroglobulin do	Uniprot	11629.3	186491	79	62.34	HEALTHY.VOLUNTEER02_q1
P04114	28 4563 APOB HUMAN RecName Full Apolipoprotein B 100 Short Apo B 100 Contains RecName Full Apolipo	Uniprot	898.934	514243	94	27.76	HEALTHY.VOLUNTEER02_q1
P04433	21 115 KV309 HUMAN RecName Full Ig kappa chain V III region VG Flags Precursor Fragment	Uniprot	9265.26	10464.6	2	28.42	HEALTHY.VOLUNTEER03_q3
P01617	KV204 HUMAN RecName Full Ig kappa chain V II region TEW	Uniprot	1974.36	12172.7	2	32.74	HEALTHY.VOLUNTEER03_q3
P04207	21 129 KV308 HUMAN RecName Full Ig kappa chain V III region CLL AltName Full Rheumatoid factor Fla	Uniprot	1477.98	12164.6	2	24.77	HEALTHY.VOLUNTEER03_q3
P01766	HV305 HUMAN RecName Full Ig heavy chain V III region BRO	Uniprot	21246.6	13340.8	3	29.17	HEALTHY.VOLUNTEER03_q3
P02656	21 99 APOC3 HUMAN RecName Full Apolipoprotein C III Short Apo CIII Short ApoC III Flags Precursor	Uniprot	10889.6	8764.68	3	43.04	HEALTHY.VOLUNTEER03_q3
P02654	27 83 APOC1 HUMAN RecName Full Apolipoprotein C I Short Apo CI Short ApoC I Flags Precursor	Uniprot	6094.02	6630.58	3	49.12	HEALTHY.VOLUNTEER03_q3
P01764	20 117 HV303 HUMAN RecName Full Ig heavy chain V III region VH26 Flags Precursor	Uniprot	8552.71	10559.7	4	58.16	HEALTHY.VOLUNTEER03_q3
P01593	KV101 HUMAN RecName Full Ig kappa chain V I region AG	Uniprot	7992.46	12106.4	4	62.96	HEALTHY.VOLUNTEER03_q3
P02655	23 101 APOC2 HUMAN RecName Full Apolipoprotein C II Short Apo CII Short ApoC II Flags Precursor	Uniprot	3042.6	8914.93	4	60.76	HEALTHY.VOLUNTEER03_q3
P69905	2 142 HBA HUMAN RecName Full Hemoglobin subunit alpha AltName Full Hemoglobin alpha chain AltName	Uniprot	1707.36	15183.4	4	48.94	HEALTHY.VOLUNTEER03_q3
P05155	23 500 IC1 HUMAN RecName Full Plasma protease C1 inhibitor Short C1 Inh Short C1Inh AltName Full C	Uniprot	484.566	53071.6	4	10.88	HEALTHY.VOLUNTEER03_q3
P01834	IGKC HUMAN RecName Full Ig kappa chain C region	Uniprot	78733.8	11779.9	5	80.19	HEALTHY.VOLUNTEER03_q3
P01842	LAC HUMAN RecName Full Ig lambda chain C regions	Uniprot	46977.7	11407.6	5	68.57	HEALTHY.VOLUNTEER03_q3
P02652	19 100 APOA2 HUMAN RecName Full Apolipoprotein A II Short Apo AII Short ApoA II Contains RecName F	Uniprot	28659.8	9360.69	5	53.66	HEALTHY.VOLUNTEER03_q3
P05090	21 189 APOD HUMAN RecName Full Apolipoprotein D Short Apo D Short ApoD Flags Precursor	Uniprot	1044.74	19588.2	5	28.4	HEALTHY.VOLUNTEER03_q3
P01019	34 485 ANGT HUMAN RecName Full Angiotensinogen AltName Full Serpin A8 Contains RecName Full Angio	Uniprot	556.915	49989.3	5	14.16	HEALTHY.VOLUNTEER03_q3
P19652	19 201 A1AG2 HUMAN RecName Full Alpha 1 acid glycoprotein 2 Short AGP 2 AltName Full Orosomucoid 2	Uniprot	2786.3	21936.3	6	38.8	HEALTHY.VOLUNTEER03_q3
P02760	20 352 AMBP HUMAN RecName Full Protein AMBP Contains RecName Full Alpha 1 microglobulin Short Prot	Uniprot	735.394	37970.6	6	26.73	HEALTHY.VOLUNTEER03_q3
P25311	18 295 ZA2G HUMAN RecName Full Zinc alpha 2 glycoprotein AltName Full Zn alpha 2 glycoprotein Shor	Uniprot	372.409	32373.1	6	23.38	HEALTHY.VOLUNTEER03_q3
P68871	2 147 HBB HUMAN RecName Full Hemoglobin subunit beta AltName Full Hemoglobin beta chain AltName F	Uniprot	3739.32	15981.3	7	58.22	HEALTHY.VOLUNTEER03_q3
P04004	20 478 VTNC HUMAN RecName Full Vitronectin AltName Full Serum spreading factor Short S protein Alt	Uniprot	681.674	53076.4	7	20.48	HEALTHY.VOLUNTEER03_q3
P02763	19 201 A1AG1 HUMAN RecName Full Alpha 1 acid glycoprotein 1 Short AGP 1 AltName Full Orosomucoid 1	Uniprot	9878	21788.2	8	53.01	HEALTHY.VOLUNTEER03_q3
O43866	20 347 CD5L HUMAN RecName Full CD5 antigen like AltName Full SP alpha AltName Full CT 2 AltName	Uniprot	1349.01	37538	8	48.48	HEALTHY.VOLUNTEER03_q3
P27169	2 355 PON1 HUMAN RecName Full Serum paraoxonase arylesterase 1 Short PON 1 EC 3 1 1 2 EC 3 1 8 1 Al	Uniprot	1016.88	39789.3	8	38.98	HEALTHY.VOLUNTEER03_q3
P02749	20 345 APOH HUMAN RecName Full Beta 2 glycoprotein 1 AltName Full Beta 2 glycoprotein I Short Beta	Uniprot	3573.52	37509.2	9	49.08	HEALTHY.VOLUNTEER03_q3
P02649	19 317 APOE HUMAN RecName Full Apolipoprotein E Short Apo E Flags Precursor	Uniprot	2560.22	34293.8	9	42.14	HEALTHY.VOLUNTEER03_q3
P10909	23 449 CLUS HUMAN RecName Full Clusterin AltName Full Complement associated protein SP 40 40 AltNa	Uniprot	1753.34	50632.9	9	29.51	HEALTHY.VOLUNTEER03_q3
P43652	22 599 AFAM HUMAN RecName Full Afamin AltName Full Alpha albumin Short Alpha Alb Flags Precursor	Uniprot	335.626	68516	9	17.3	HEALTHY.VOLUNTEER03_q3
P06396	28 782 GELS HUMAN RecName Full Gelsolin AltName Full Actin depolymerizing factor Short ADF AltName	Uniprot	176.706	83244.4	9	12.58	HEALTHY.VOLUNTEER03_q3
P02765	19 367 FETUA HUMAN RecName Full Alpha 2 HS glycoprotein AltName Full Ba alpha 2 glycoprotein AltNa	Uniprot	7481.5	38011.5	10	36.1	HEALTHY.VOLUNTEER03_q3
P00739	20 348 HPTR HUMAN RecName Full Haptoglobin related protein Flags Precursor	Uniprot	10718.9	37448.3	11	36.17	HEALTHY.VOLUNTEER03_q3
P04196	19 525 HRG HUMAN RecName Full Histidine rich glycoprotein AltName Full Histidine proline rich glyc	Uniprot	1750.4	58572.4	11	26.82	HEALTHY.VOLUNTEER03_q3
P00734	25 622 THRB HUMAN RecName Full Prothrombin EC 3 4 21 5 AltName Full Coagulation factor II Contains	Uniprot	359.669	68962.6	11	24.75	HEALTHY.VOLUNTEER03_q3
P01861	IGHG4 HUMAN RecName Full Ig gamma 4 chain C region	Uniprot	16329.6	36453.8	12	49.24	HEALTHY.VOLUNTEER03_q3
P01877	IGHA2 HUMAN RecName Full Ig alpha 2 chain C region	Uniprot	6301.41	37324.7	12	61.18	HEALTHY.VOLUNTEER03_q3
P01011	24 423 AACT HUMAN RecName Full Alpha 1 antichymotrypsin Short ACT AltName Full Cell growth inhibit	Uniprot	2347.99	45322.9	12	34	HEALTHY.VOLUNTEER03_q3
P04217	22 495 A1BG HUMAN RecName Full Alpha 1B glycoprotein AltName Full Alpha 1 B glycoprotein Flags Pr	Uniprot	2208.68	52511	12	45.78	HEALTHY.VOLUNTEER03_q3
P01042	19 644 KNG1 HUMAN RecName Full Kininogen 1 AltName Full High molecular weight kininogen Short HMWK	Uniprot	1346.12	70923.3	12	30.35	HEALTHY.VOLUNTEER03_q3
P00751	26 764 CFAB HUMAN RecName Full Complement factor B EC 3 4 21 47 AltName Full C3 C5 convertase AltN	Uniprot	717.034	84312.5	12	22.06	HEALTHY.VOLUNTEER03_q3
Q14624	29 930 ITIH4 HUMAN RecName Full Inter alpha trypsin inhibitor heavy chain H4 Short Inter alpha inhi	Uniprot	548.645	100472	12	19.73	HEALTHY.VOLUNTEER03_q3
P01860	IGHG3 HUMAN RecName Full Ig gamma 3 chain C region AltName Full Heavy chain disease protein AltNam	Uniprot	15544.5	42313.5	14	50.13	HEALTHY.VOLUNTEER03_q3
P01859	IGHG2 HUMAN RecName Full Ig gamma 2 chain C region	Uniprot	15515.7	36528	14	58.59	HEALTHY.VOLUNTEER03_q3
P01876	IGHA1 HUMAN RecName Full Ig alpha 1 chain C region	Uniprot	14164.9	38510.1	14	54.39	HEALTHY.VOLUNTEER03_q3
P01008	33 464 ANT3 HUMAN RecName Full Antithrombin III Short ATIII Flags Precursor	Uniprot	3667.59	49381.4	14	36.81	HEALTHY.VOLUNTEER03_q3
P19823	19 946 ITIH2 HUMAN RecName Full Inter alpha trypsin inhibitor heavy chain H2 Short Inter alpha inhi	Uniprot	639.442	104695	14	19.5	HEALTHY.VOLUNTEER03_q3
P19827	28 911 ITIH1 HUMAN RecName Full Inter alpha trypsin inhibitor heavy chain H1 Short Inter alpha inhi	Uniprot	573.469	98927.9	14	22.85	HEALTHY.VOLUNTEER03_q3
P01871	IGHM HUMAN RecName Full Ig mu chain C region	Uniprot	8247.67	49991	15	42.48	HEALTHY.VOLUNTEER03_q3
P02647	19 267 APOA1 HUMAN RecName Full Apolipoprotein A I Short Apo AI Short ApoA I Contains RecName Full	Uniprot	45166.3	28961.6	16	61.45	HEALTHY.VOLUNTEER03_q3
P01857	IGHG1 HUMAN RecName Full Ig gamma 1 chain C region	Uniprot	36027.9	36619.2	16	60.3	HEALTHY.VOLUNTEER03_q3
P06727	21 396 APOA4 HUMAN RecName Full Apolipoprotein A IV Short Apo AIV Short ApoA IV Flags Precursor	Uniprot	2861.16	43402.6	16	52.39	HEALTHY.VOLUNTEER03_q3
P04003	49 597 C4BPA HUMAN RecName Full C4b binding protein alpha chain Short C4bp AltName Full Proline ri	Uniprot	1669.16	63723.7	16	35.15	HEALTHY.VOLUNTEER03_q3
P02774	17 474 VTDB HUMAN RecName Full Vitamin D binding protein Short DBP Short VDB AltName Full Group sp	Uniprot	4698.54	52840.3	18	53.06	HEALTHY.VOLUNTEER03_q3
P00747	20 810 PLMN HUMAN RecName Full Plasminogen EC 3 4 21 7 Contains RecName Full Plasmin heavy chain A	Uniprot	935.937	91169.8	18	34.64	HEALTHY.VOLUNTEER03_q3
P02790	24 462 HEMO HUMAN RecName Full Hemopexin AltName Full Beta 1B glycoprotein Flags Precursor	Uniprot	16388.6	49979.8	19	59.91	HEALTHY.VOLUNTEER03_q3
P02679	27 453 FIBG HUMAN RecName Full Fibrinogen gamma chain Flags Precursor	Uniprot	14763.1	49053.4	19	60.66	HEALTHY.VOLUNTEER03_q3
P00738	19 406 HPT HUMAN RecName Full Haptoglobin Contains RecName Full Haptoglobin alpha chain Contains R	Uniprot	24025.3	44033.4	21	73.45	HEALTHY.VOLUNTEER03_q3
P01009	25 418 A1AT HUMAN RecName Full Alpha 1 antitrypsin AltName Full Alpha 1 protease inhibitor AltName	Uniprot	18279.6	44381.6	24	59.14	HEALTHY.VOLUNTEER03_q3
P02671	20 866 FIBA HUMAN RecName Full Fibrinogen alpha chain Contains RecName Full Fibrinopeptide A Flags	Uniprot	7886.19	93561.9	24	34.95	HEALTHY.VOLUNTEER03_q3
P02675	31 491 FIBB HUMAN RecName Full Fibrinogen beta chain Contains RecName Full Fibrinopeptide B Flags	Uniprot	19964.7	52941.9	26	67.9	HEALTHY.VOLUNTEER03_q3
P00450	20 1065 CERU HUMAN RecName Full Ceruloplasmin EC 1 16 3 1 AltName Full Ferroxidase Flags Precurso	Uniprot	2135.86	120884	28	42.64	HEALTHY.VOLUNTEER03_q3
P08603	19 1231 CFAH HUMAN RecName Full Complement factor H AltName Full H factor 1 Flags Precursor	Uniprot	1214.78	141615	31	36.27	HEALTHY.VOLUNTEER03_q3
P02751	32 2386 FINC HUMAN RecName Full Fibronectin Short FN AltName Full Cold insoluble globulin Short CI	Uniprot	558.536	263081	31	20.51	HEALTHY.VOLUNTEER03_q3
P02787	20 698 TRFE HUMAN RecName Full Serotransferrin Short Transferrin AltName Full Siderophilin AltName	Uniprot	48593	77348.6	36	65.98	HEALTHY.VOLUNTEER03_q3
P0C0L5	20 1744 CO4B HUMAN RecName Full Complement C4 B AltName Full Basic complement C4 AltName Full C3	Uniprot	2183.14	192082	44	38.38	HEALTHY.VOLUNTEER03_q3
P02768	19 609 ALBU HUMAN RecName Full Serum albumin Flags Precursor	Uniprot	136289	69240.2	51	78.85	HEALTHY.VOLUNTEER03_q3
P01023	24 1474 A2MG HUMAN RecName Full Alpha 2 macroglobulin Short Alpha 2 M AltName Full C3 and PZP like	Uniprot	6145.11	162223	55	52.79	HEALTHY.VOLUNTEER03_q3
P01024	23 1663 CO3 HUMAN RecName Full Complement C3 AltName Full C3 and PZP like alpha 2 macroglobulin do	Uniprot	9144.18	186491	84	66.67	HEALTHY.VOLUNTEER03_q3
P04114	28 4563 APOB HUMAN RecName Full Apolipoprotein B 100 Short Apo B 100 Contains RecName Full Apolipo	Uniprot	1070.42	514243	99	29.5	HEALTHY.VOLUNTEER03_q3
P04433	21 115 KV309 HUMAN RecName Full Ig kappa chain V III region VG Flags Precursor Fragment	Uniprot	2240.27	10464.6	2	28.42	HEALTHY.VOLUNTEER04_q2
P01766	HV305 HUMAN RecName Full Ig heavy chain V III region BRO	Uniprot	11496.5	13340.8	3	29.17	HEALTHY.VOLUNTEER04_q2
P01764	20 117 HV303 HUMAN RecName Full Ig heavy chain V III region VH26 Flags Precursor	Uniprot	11430.3	10559.7	3	35.71	HEALTHY.VOLUNTEER04_q2
P06312	21 121 KV401 HUMAN RecName Full Ig kappa chain V IV region Flags Precursor Fragment	Uniprot	5804.55	11272.4	3	38.61	HEALTHY.VOLUNTEER04_q2
P01601	23 117 KV109 HUMAN RecName Full Ig kappa chain V I region HK101 Flags Precursor Fragment	Uniprot	5070.77	10497.6	3	42.11	HEALTHY.VOLUNTEER04_q2
P01593	KV101 HUMAN RecName Full Ig kappa chain V I region AG	Uniprot	4311.6	12106.4	3	53.7	HEALTHY.VOLUNTEER04_q2
P02656	21 99 APOC3 HUMAN RecName Full Apolipoprotein C III Short Apo CIII Short ApoC III Flags Precursor	Uniprot	3370.16	8764.68	3	43.04	HEALTHY.VOLUNTEER04_q2
P02654	27 83 APOC1 HUMAN RecName Full Apolipoprotein C I Short Apo CI Short ApoC I Flags Precursor	Uniprot	2160.25	6630.58	3	52.63	HEALTHY.VOLUNTEER04_q2
P69905	2 142 HBA HUMAN RecName Full Hemoglobin subunit alpha AltName Full Hemoglobin alpha chain AltName	Uniprot	1709.92	15183.4	3	42.55	HEALTHY.VOLUNTEER04_q2
P02652	19 100 APOA2 HUMAN RecName Full Apolipoprotein A II Short Apo AII Short ApoA II Contains RecName F	Uniprot	27916.4	9360.69	4	47.56	HEALTHY.VOLUNTEER04_q2
P27169	2 355 PON1 HUMAN RecName Full Serum paraoxonase arylesterase 1 Short PON 1 EC 3 1 1 2 EC 3 1 8 1 Al	Uniprot	327.469	39789.3	4	16.67	HEALTHY.VOLUNTEER04_q2
P02760	20 352 AMBP HUMAN RecName Full Protein AMBP Contains RecName Full Alpha 1 microglobulin Short Prot	Uniprot	319.707	37970.6	4	21.02	HEALTHY.VOLUNTEER04_q2
P01842	LAC HUMAN RecName Full Ig lambda chain C regions	Uniprot	55228	11407.6	5	68.57	HEALTHY.VOLUNTEER04_q2
P19652	19 201 A1AG2 HUMAN RecName Full Alpha 1 acid glycoprotein 2 Short AGP 2 AltName Full Orosomucoid 2	Uniprot	2657.52	21936.3	5	33.88	HEALTHY.VOLUNTEER04_q2
P05090	21 189 APOD HUMAN RecName Full Apolipoprotein D Short Apo D Short ApoD Flags Precursor	Uniprot	1278.93	19588.2	5	30.77	HEALTHY.VOLUNTEER04_q2
P01019	34 485 ANGT HUMAN RecName Full Angiotensinogen AltName Full Serpin A8 Contains RecName Full Angio	Uniprot	349.815	49989.3	5	12.83	HEALTHY.VOLUNTEER04_q2
P01834	IGKC HUMAN RecName Full Ig kappa chain C region	Uniprot	102911	11779.9	6	83.02	HEALTHY.VOLUNTEER04_q2
P02763	19 201 A1AG1 HUMAN RecName Full Alpha 1 acid glycoprotein 1 Short AGP 1 AltName Full Orosomucoid 1	Uniprot	6220.26	21788.2	6	39.89	HEALTHY.VOLUNTEER04_q2
P02749	20 345 APOH HUMAN RecName Full Beta 2 glycoprotein 1 AltName Full Beta 2 glycoprotein I Short Beta	Uniprot	810.707	37509.2	6	29.75	HEALTHY.VOLUNTEER04_q2
P25311	18 295 ZA2G HUMAN RecName Full Zinc alpha 2 glycoprotein AltName Full Zn alpha 2 glycoprotein Shor	Uniprot	455.961	32373.1	6	27.34	HEALTHY.VOLUNTEER04_q2
P05155	23 500 IC1 HUMAN RecName Full Plasma protease C1 inhibitor Short C1 Inh Short C1Inh AltName Full C	Uniprot	453.247	53071.6	6	11.92	HEALTHY.VOLUNTEER04_q2
P68871	2 147 HBB HUMAN RecName Full Hemoglobin subunit beta AltName Full Hemoglobin beta chain AltName F	Uniprot	3280.88	15981.3	7	50.68	HEALTHY.VOLUNTEER04_q2
P04004	20 478 VTNC HUMAN RecName Full Vitronectin AltName Full Serum spreading factor Short S protein Alt	Uniprot	610.533	53076.4	7	18.52	HEALTHY.VOLUNTEER04_q2
P00751	26 764 CFAB HUMAN RecName Full Complement factor B EC 3 4 21 47 AltName Full C3 C5 convertase AltN	Uniprot	401.216	84312.5	7	15.7	HEALTHY.VOLUNTEER04_q2
P02765	19 367 FETUA HUMAN RecName Full Alpha 2 HS glycoprotein AltName Full Ba alpha 2 glycoprotein AltNa	Uniprot	4441.84	38011.5	8	32.38	HEALTHY.VOLUNTEER04_q2
P02649	19 317 APOE HUMAN RecName Full Apolipoprotein E Short Apo E Flags Precursor	Uniprot	982.46	34293.8	8	36.79	HEALTHY.VOLUNTEER04_q2
P06396	28 782 GELS HUMAN RecName Full Gelsolin AltName Full Actin depolymerizing factor Short ADF AltName	Uniprot	221.805	83244.4	8	15.36	HEALTHY.VOLUNTEER04_q2
P10909	23 449 CLUS HUMAN RecName Full Clusterin AltName Full Complement associated protein SP 40 40 AltNa	Uniprot	1314.55	50632.9	9	31.85	HEALTHY.VOLUNTEER04_q2
P04003	49 597 C4BPA HUMAN RecName Full C4b binding protein alpha chain Short C4bp AltName Full Proline ri	Uniprot	661.335	63723.7	9	20.22	HEALTHY.VOLUNTEER04_q2
P04196	19 525 HRG HUMAN RecName Full Histidine rich glycoprotein AltName Full Histidine proline rich glyc	Uniprot	777.842	58572.4	10	33.53	HEALTHY.VOLUNTEER04_q2
Q14624	29 930 ITIH4 HUMAN RecName Full Inter alpha trypsin inhibitor heavy chain H4 Short Inter alpha inhi	Uniprot	395.62	100472	10	17.18	HEALTHY.VOLUNTEER04_q2
P01877	IGHA2 HUMAN RecName Full Ig alpha 2 chain C region	Uniprot	2397.12	37324.7	11	48.82	HEALTHY.VOLUNTEER04_q2
P04217	22 495 A1BG HUMAN RecName Full Alpha 1B glycoprotein AltName Full Alpha 1 B glycoprotein Flags Pr	Uniprot	1129.67	52511	11	38.61	HEALTHY.VOLUNTEER04_q2
P01876	IGHA1 HUMAN RecName Full Ig alpha 1 chain C region	Uniprot	8177	38510.1	12	44.76	HEALTHY.VOLUNTEER04_q2
P01008	33 464 ANT3 HUMAN RecName Full Antithrombin III Short ATIII Flags Precursor	Uniprot	3013.87	49381.4	12	34.95	HEALTHY.VOLUNTEER04_q2
P01011	24 423 AACT HUMAN RecName Full Alpha 1 antichymotrypsin Short ACT AltName Full Cell growth inhibit	Uniprot	2169.74	45322.9	12	34.75	HEALTHY.VOLUNTEER04_q2
P01861	IGHG4 HUMAN RecName Full Ig gamma 4 chain C region	Uniprot	20325.2	36453.8	13	53.82	HEALTHY.VOLUNTEER04_q2
P06727	21 396 APOA4 HUMAN RecName Full Apolipoprotein A IV Short Apo AIV Short ApoA IV Flags Precursor	Uniprot	1082.13	43402.6	13	43.09	HEALTHY.VOLUNTEER04_q2
P01042	19 644 KNG1 HUMAN RecName Full Kininogen 1 AltName Full High molecular weight kininogen Short HMWK	Uniprot	982.461	70923.3	13	31.31	HEALTHY.VOLUNTEER04_q2
P19827	28 911 ITIH1 HUMAN RecName Full Inter alpha trypsin inhibitor heavy chain H1 Short Inter alpha inhi	Uniprot	639.669	98927.9	13	22.51	HEALTHY.VOLUNTEER04_q2
P00734	25 622 THRB HUMAN RecName Full Prothrombin EC 3 4 21 5 AltName Full Coagulation factor II Contains	Uniprot	566.03	68962.6	13	28.6	HEALTHY.VOLUNTEER04_q2
P01859	IGHG2 HUMAN RecName Full Ig gamma 2 chain C region	Uniprot	17732	36528	14	54.29	HEALTHY.VOLUNTEER04_q2
P01871	IGHM HUMAN RecName Full Ig mu chain C region	Uniprot	7297.22	49991	14	34.96	HEALTHY.VOLUNTEER04_q2
P19823	19 946 ITIH2 HUMAN RecName Full Inter alpha trypsin inhibitor heavy chain H2 Short Inter alpha inhi	Uniprot	728.553	104695	14	23.6	HEALTHY.VOLUNTEER04_q2
P01857	IGHG1 HUMAN RecName Full Ig gamma 1 chain C region	Uniprot	60929.7	36619.2	15	60.3	HEALTHY.VOLUNTEER04_q2
P02647	19 267 APOA1 HUMAN RecName Full Apolipoprotein A I Short Apo AI Short ApoA I Contains RecName Full	Uniprot	51869.1	28961.6	15	59.44	HEALTHY.VOLUNTEER04_q2
P01860	IGHG3 HUMAN RecName Full Ig gamma 3 chain C region AltName Full Heavy chain disease protein AltNam	Uniprot	24260.2	42313.5	15	51.46	HEALTHY.VOLUNTEER04_q2
P00747	20 810 PLMN HUMAN RecName Full Plasminogen EC 3 4 21 7 Contains RecName Full Plasmin heavy chain A	Uniprot	718.155	91169.8	15	28.32	HEALTHY.VOLUNTEER04_q2
P02790	24 462 HEMO HUMAN RecName Full Hemopexin AltName Full Beta 1B glycoprotein Flags Precursor	Uniprot	10864.7	49979.8	19	54.9	HEALTHY.VOLUNTEER04_q2
P02774	17 474 VTDB HUMAN RecName Full Vitamin D binding protein Short DBP Short VDB AltName Full Group sp	Uniprot	2169.04	52840.3	20	56.33	HEALTHY.VOLUNTEER04_q2
P01009	25 418 A1AT HUMAN RecName Full Alpha 1 antitrypsin AltName Full Alpha 1 protease inhibitor AltName	Uniprot	17279.6	44381.6	21	55.84	HEALTHY.VOLUNTEER04_q2
P08603	19 1231 CFAH HUMAN RecName Full Complement factor H AltName Full H factor 1 Flags Precursor	Uniprot	451.896	141615	22	22.09	HEALTHY.VOLUNTEER04_q2
P00738	19 406 HPT HUMAN RecName Full Haptoglobin Contains RecName Full Haptoglobin alpha chain Contains R	Uniprot	19112.8	44033.4	23	73.97	HEALTHY.VOLUNTEER04_q2
P02679	27 453 FIBG HUMAN RecName Full Fibrinogen gamma chain Flags Precursor	Uniprot	10364.9	49053.4	23	70.02	HEALTHY.VOLUNTEER04_q2
P02671	20 866 FIBA HUMAN RecName Full Fibrinogen alpha chain Contains RecName Full Fibrinopeptide A Flags	Uniprot	5458.83	93561.9	23	33.88	HEALTHY.VOLUNTEER04_q2
P00450	20 1065 CERU HUMAN RecName Full Ceruloplasmin EC 1 16 3 1 AltName Full Ferroxidase Flags Precurso	Uniprot	1163.67	120884	23	32.41	HEALTHY.VOLUNTEER04_q2
P02675	31 491 FIBB HUMAN RecName Full Fibrinogen beta chain Contains RecName Full Fibrinopeptide B Flags	Uniprot	18459.4	52941.9	24	59	HEALTHY.VOLUNTEER04_q2
P02751	32 2386 FINC HUMAN RecName Full Fibronectin Short FN AltName Full Cold insoluble globulin Short CI	Uniprot	487.095	263081	26	19.24	HEALTHY.VOLUNTEER04_q2
P02787	20 698 TRFE HUMAN RecName Full Serotransferrin Short Transferrin AltName Full Siderophilin AltName	Uniprot	43407.8	77348.6	40	76.58	HEALTHY.VOLUNTEER04_q2
P0C0L4	20 1744 CO4A HUMAN RecName Full Complement C4 A AltName Full Acidic complement C4 AltName Full C3	Uniprot	1660.11	192117	45	36.81	HEALTHY.VOLUNTEER04_q2
P02768	19 609 ALBU HUMAN RecName Full Serum albumin Flags Precursor	Uniprot	147016	69240.2	49	78.34	HEALTHY.VOLUNTEER04_q2
P01023	24 1474 A2MG HUMAN RecName Full Alpha 2 macroglobulin Short Alpha 2 M AltName Full C3 and PZP like	Uniprot	10648.6	162223	58	55.13	HEALTHY.VOLUNTEER04_q2
P01024	23 1663 CO3 HUMAN RecName Full Complement C3 AltName Full C3 and PZP like alpha 2 macroglobulin do	Uniprot	6639.35	186491	65	52.47	HEALTHY.VOLUNTEER04_q2
P04114	28 4563 APOB HUMAN RecName Full Apolipoprotein B 100 Short Apo B 100 Contains RecName Full Apolipo	Uniprot	409.767	514243	70	20.46	HEALTHY.VOLUNTEER04_q2
P01766	HV305 HUMAN RecName Full Ig heavy chain V III region BRO	Uniprot	21423.6	13340.8	2	25	HEALTHY.VOLUNTEER04_q3
P04433	21 115 KV309 HUMAN RecName Full Ig kappa chain V III region VG Flags Precursor Fragment	Uniprot	13329.2	10464.6	2	28.42	HEALTHY.VOLUNTEER04_q3
P01764	20 117 HV303 HUMAN RecName Full Ig heavy chain V III region VH26 Flags Precursor	Uniprot	6772.55	10559.7	2	30.61	HEALTHY.VOLUNTEER04_q3
P02656	21 99 APOC3 HUMAN RecName Full Apolipoprotein C III Short Apo CIII Short ApoC III Flags Precursor	Uniprot	5027.04	8764.68	2	34.18	HEALTHY.VOLUNTEER04_q3
P04208	LV106 HUMAN RecName Full Ig lambda chain V I region WAH	Uniprot	2161.26	11839	2	24.77	HEALTHY.VOLUNTEER04_q3
P04207	21 129 KV308 HUMAN RecName Full Ig kappa chain V III region CLL AltName Full Rheumatoid factor Fla	Uniprot	1854.55	12164.6	2	24.77	HEALTHY.VOLUNTEER04_q3
P01601	23 117 KV109 HUMAN RecName Full Ig kappa chain V I region HK101 Flags Precursor Fragment	Uniprot	5653.08	10497.6	3	42.11	HEALTHY.VOLUNTEER04_q3
P69905	2 142 HBA HUMAN RecName Full Hemoglobin subunit alpha AltName Full Hemoglobin alpha chain AltName	Uniprot	1223.82	15183.4	3	42.55	HEALTHY.VOLUNTEER04_q3
P05090	21 189 APOD HUMAN RecName Full Apolipoprotein D Short Apo D Short ApoD Flags Precursor	Uniprot	664.175	19588.2	3	21.3	HEALTHY.VOLUNTEER04_q3
P01842	LAC HUMAN RecName Full Ig lambda chain C regions	Uniprot	54220.2	11407.6	4	65.71	HEALTHY.VOLUNTEER04_q3
P02654	27 83 APOC1 HUMAN RecName Full Apolipoprotein C I Short Apo CI Short ApoC I Flags Precursor	Uniprot	3533.05	6630.58	4	52.63	HEALTHY.VOLUNTEER04_q3
P19652	19 201 A1AG2 HUMAN RecName Full Alpha 1 acid glycoprotein 2 Short AGP 2 AltName Full Orosomucoid 2	Uniprot	848.185	21936.3	4	33.88	HEALTHY.VOLUNTEER04_q3
P27169	2 355 PON1 HUMAN RecName Full Serum paraoxonase arylesterase 1 Short PON 1 EC 3 1 1 2 EC 3 1 8 1 Al	Uniprot	401.883	39789.3	4	16.1	HEALTHY.VOLUNTEER04_q3
O43866	20 347 CD5L HUMAN RecName Full CD5 antigen like AltName Full SP alpha AltName Full CT 2 AltName	Uniprot	330.311	37538	4	23.17	HEALTHY.VOLUNTEER04_q3
P01019	34 485 ANGT HUMAN RecName Full Angiotensinogen AltName Full Serpin A8 Contains RecName Full Angio	Uniprot	243.476	49989.3	4	11.95	HEALTHY.VOLUNTEER04_q3
P05155	23 500 IC1 HUMAN RecName Full Plasma protease C1 inhibitor Short C1 Inh Short C1Inh AltName Full C	Uniprot	243.311	53071.6	4	8.58	HEALTHY.VOLUNTEER04_q3
P02652	19 100 APOA2 HUMAN RecName Full Apolipoprotein A II Short Apo AII Short ApoA II Contains RecName F	Uniprot	20049.1	9360.69	5	53.66	HEALTHY.VOLUNTEER04_q3
P68871	2 147 HBB HUMAN RecName Full Hemoglobin subunit beta AltName Full Hemoglobin beta chain AltName F	Uniprot	1624.15	15981.3	5	43.15	HEALTHY.VOLUNTEER04_q3
P04004	20 478 VTNC HUMAN RecName Full Vitronectin AltName Full Serum spreading factor Short S protein Alt	Uniprot	550.156	53076.4	5	13.94	HEALTHY.VOLUNTEER04_q3
P25311	18 295 ZA2G HUMAN RecName Full Zinc alpha 2 glycoprotein AltName Full Zn alpha 2 glycoprotein Shor	Uniprot	399.895	32373.1	5	23.02	HEALTHY.VOLUNTEER04_q3
P01834	IGKC HUMAN RecName Full Ig kappa chain C region	Uniprot	92710.5	11779.9	6	80.19	HEALTHY.VOLUNTEER04_q3
P02763	19 201 A1AG1 HUMAN RecName Full Alpha 1 acid glycoprotein 1 Short AGP 1 AltName Full Orosomucoid 1	Uniprot	4470.67	21788.2	6	39.89	HEALTHY.VOLUNTEER04_q3
P02749	20 345 APOH HUMAN RecName Full Beta 2 glycoprotein 1 AltName Full Beta 2 glycoprotein I Short Beta	Uniprot	1953.15	37509.2	6	31.29	HEALTHY.VOLUNTEER04_q3
P02649	19 317 APOE HUMAN RecName Full Apolipoprotein E Short Apo E Flags Precursor	Uniprot	433.417	34293.8	6	25.42	HEALTHY.VOLUNTEER04_q3
P10909	23 449 CLUS HUMAN RecName Full Clusterin AltName Full Complement associated protein SP 40 40 AltNa	Uniprot	1248.27	50632.9	8	27.17	HEALTHY.VOLUNTEER04_q3
P01042	19 644 KNG1 HUMAN RecName Full Kininogen 1 AltName Full High molecular weight kininogen Short HMWK	Uniprot	814.564	70923.3	8	23.8	HEALTHY.VOLUNTEER04_q3
P04196	19 525 HRG HUMAN RecName Full Histidine rich glycoprotein AltName Full Histidine proline rich glyc	Uniprot	651.383	58572.4	8	23.47	HEALTHY.VOLUNTEER04_q3
P02760	20 352 AMBP HUMAN RecName Full Protein AMBP Contains RecName Full Alpha 1 microglobulin Short Prot	Uniprot	637.342	37970.6	8	30.93	HEALTHY.VOLUNTEER04_q3
P02765	19 367 FETUA HUMAN RecName Full Alpha 2 HS glycoprotein AltName Full Ba alpha 2 glycoprotein AltNa	Uniprot	3240.94	38011.5	9	34.1	HEALTHY.VOLUNTEER04_q3
P01877	IGHA2 HUMAN RecName Full Ig alpha 2 chain C region	Uniprot	2156.73	37324.7	9	39.41	HEALTHY.VOLUNTEER04_q3
P04217	22 495 A1BG HUMAN RecName Full Alpha 1B glycoprotein AltName Full Alpha 1 B glycoprotein Flags Pr	Uniprot	1674.17	52511	9	22.15	HEALTHY.VOLUNTEER04_q3
P19827	28 911 ITIH1 HUMAN RecName Full Inter alpha trypsin inhibitor heavy chain H1 Short Inter alpha inhi	Uniprot	292.513	98927.9	9	15.61	HEALTHY.VOLUNTEER04_q3
P01861	IGHG4 HUMAN RecName Full Ig gamma 4 chain C region	Uniprot	21300.8	36453.8	11	43.43	HEALTHY.VOLUNTEER04_q3
P01876	IGHA1 HUMAN RecName Full Ig alpha 1 chain C region	Uniprot	7535.78	38510.1	11	34.84	HEALTHY.VOLUNTEER04_q3
P04003	49 597 C4BPA HUMAN RecName Full C4b binding protein alpha chain Short C4bp AltName Full Proline ri	Uniprot	904.389	63723.7	11	28.96	HEALTHY.VOLUNTEER04_q3
P01011	24 423 AACT HUMAN RecName Full Alpha 1 antichymotrypsin Short ACT AltName Full Cell growth inhibit	Uniprot	2768.93	45322.9	12	37.5	HEALTHY.VOLUNTEER04_q3
P20742	26 1482 PZP HUMAN RecName Full Pregnancy zone protein AltName Full C3 and PZP like alpha 2 macrogl	Uniprot	861.041	162451	12	11.26	HEALTHY.VOLUNTEER04_q3
Q14624	29 930 ITIH4 HUMAN RecName Full Inter alpha trypsin inhibitor heavy chain H4 Short Inter alpha inhi	Uniprot	574.634	100472	12	18.85	HEALTHY.VOLUNTEER04_q3
P19823	19 946 ITIH2 HUMAN RecName Full Inter alpha trypsin inhibitor heavy chain H2 Short Inter alpha inhi	Uniprot	473.221	104695	12	19.4	HEALTHY.VOLUNTEER04_q3
P01008	33 464 ANT3 HUMAN RecName Full Antithrombin III Short ATIII Flags Precursor	Uniprot	2584.85	49381.4	13	37.04	HEALTHY.VOLUNTEER04_q3
P02647	19 267 APOA1 HUMAN RecName Full Apolipoprotein A I Short Apo AI Short ApoA I Contains RecName Full	Uniprot	40107.8	28961.6	14	57.83	HEALTHY.VOLUNTEER04_q3
P01860	IGHG3 HUMAN RecName Full Ig gamma 3 chain C region AltName Full Heavy chain disease protein AltNam	Uniprot	20559.6	42313.5	14	50.13	HEALTHY.VOLUNTEER04_q3
P01859	IGHG2 HUMAN RecName Full Ig gamma 2 chain C region	Uniprot	19614.2	36528	14	58.59	HEALTHY.VOLUNTEER04_q3
P01871	IGHM HUMAN RecName Full Ig mu chain C region	Uniprot	7748.1	49991	14	39.6	HEALTHY.VOLUNTEER04_q3
P00751	26 764 CFAB HUMAN RecName Full Complement factor B EC 3 4 21 47 AltName Full C3 C5 convertase AltN	Uniprot	680.108	84312.5	14	20.16	HEALTHY.VOLUNTEER04_q3
P01857	IGHG1 HUMAN RecName Full Ig gamma 1 chain C region	Uniprot	41272.7	36619.2	15	60.3	HEALTHY.VOLUNTEER04_q3
P06727	21 396 APOA4 HUMAN RecName Full Apolipoprotein A IV Short Apo AIV Short ApoA IV Flags Precursor	Uniprot	1610.45	43402.6	15	41.22	HEALTHY.VOLUNTEER04_q3
P00747	20 810 PLMN HUMAN RecName Full Plasminogen EC 3 4 21 7 Contains RecName Full Plasmin heavy chain A	Uniprot	998.383	91169.8	16	30.72	HEALTHY.VOLUNTEER04_q3
P02790	24 462 HEMO HUMAN RecName Full Hemopexin AltName Full Beta 1B glycoprotein Flags Precursor	Uniprot	13355.5	49979.8	17	55.13	HEALTHY.VOLUNTEER04_q3
P00734	25 622 THRB HUMAN RecName Full Prothrombin EC 3 4 21 5 AltName Full Coagulation factor II Contains	Uniprot	558.083	68962.6	17	41.14	HEALTHY.VOLUNTEER04_q3
P02774	17 474 VTDB HUMAN RecName Full Vitamin D binding protein Short DBP Short VDB AltName Full Group sp	Uniprot	2677.17	52840.3	19	52.84	HEALTHY.VOLUNTEER04_q3
P02679	27 453 FIBG HUMAN RecName Full Fibrinogen gamma chain Flags Precursor	Uniprot	10318.6	49053.4	20	60.19	HEALTHY.VOLUNTEER04_q3
P01009	25 418 A1AT HUMAN RecName Full Alpha 1 antitrypsin AltName Full Alpha 1 protease inhibitor AltName	Uniprot	13906.8	44381.6	21	55.84	HEALTHY.VOLUNTEER04_q3
P00738	19 406 HPT HUMAN RecName Full Haptoglobin Contains RecName Full Haptoglobin alpha chain Contains R	Uniprot	17073.2	44033.4	22	67.27	HEALTHY.VOLUNTEER04_q3
P08603	19 1231 CFAH HUMAN RecName Full Complement factor H AltName Full H factor 1 Flags Precursor	Uniprot	486.131	141615	22	24.81	HEALTHY.VOLUNTEER04_q3
P02671	20 866 FIBA HUMAN RecName Full Fibrinogen alpha chain Contains RecName Full Fibrinopeptide A Flags	Uniprot	5143.52	93561.9	25	34.47	HEALTHY.VOLUNTEER04_q3
P02675	31 491 FIBB HUMAN RecName Full Fibrinogen beta chain Contains RecName Full Fibrinopeptide B Flags	Uniprot	13943.5	52941.9	26	69.2	HEALTHY.VOLUNTEER04_q3
P00450	20 1065 CERU HUMAN RecName Full Ceruloplasmin EC 1 16 3 1 AltName Full Ferroxidase Flags Precurso	Uniprot	1767.14	120884	27	39.48	HEALTHY.VOLUNTEER04_q3
P02751	32 2386 FINC HUMAN RecName Full Fibronectin Short FN AltName Full Cold insoluble globulin Short CI	Uniprot	450.826	263081	32	21.36	HEALTHY.VOLUNTEER04_q3
P0C0L5	20 1744 CO4B HUMAN RecName Full Complement C4 B AltName Full Basic complement C4 AltName Full C3	Uniprot	1641.52	192082	36	31.07	HEALTHY.VOLUNTEER04_q3
P02787	20 698 TRFE HUMAN RecName Full Serotransferrin Short Transferrin AltName Full Siderophilin AltName	Uniprot	47484	77348.6	38	76.14	HEALTHY.VOLUNTEER04_q3
P02768	19 609 ALBU HUMAN RecName Full Serum albumin Flags Precursor	Uniprot	136860	69240.2	48	76.82	HEALTHY.VOLUNTEER04_q3
P01023	24 1474 A2MG HUMAN RecName Full Alpha 2 macroglobulin Short Alpha 2 M AltName Full C3 and PZP like	Uniprot	10145.4	162223	54	51.27	HEALTHY.VOLUNTEER04_q3
P04114	28 4563 APOB HUMAN RecName Full Apolipoprotein B 100 Short Apo B 100 Contains RecName Full Apolipo	Uniprot	306.839	514243	62	16.4	HEALTHY.VOLUNTEER04_q3
P01024	23 1663 CO3 HUMAN RecName Full Complement C3 AltName Full C3 and PZP like alpha 2 macroglobulin do	Uniprot	6431.03	186491	69	53.14	HEALTHY.VOLUNTEER04_q3
P04433	21 115 KV309 HUMAN RecName Full Ig kappa chain V III region VG Flags Precursor Fragment	Uniprot	4559.68	10464.6	2	26.32	HEALTHY.VOLUNTEER05_q1
P06309	5 117 KV205 HUMAN RecName Full Ig kappa chain V II region GM607 Flags Precursor Fragment	Uniprot	1494.49	12490	2	32.74	HEALTHY.VOLUNTEER05_q1
O43866	20 347 CD5L HUMAN RecName Full CD5 antigen like AltName Full SP alpha AltName Full CT 2 AltName	Uniprot	343.566	37538	2	12.8	HEALTHY.VOLUNTEER05_q1
P02656	21 99 APOC3 HUMAN RecName Full Apolipoprotein C III Short Apo CIII Short ApoC III Flags Precursor	Uniprot	7011.31	8764.68	3	43.04	HEALTHY.VOLUNTEER05_q1
P01764	20 117 HV303 HUMAN RecName Full Ig heavy chain V III region VH26 Flags Precursor	Uniprot	5781.13	10559.7	3	35.71	HEALTHY.VOLUNTEER05_q1
P01593	KV101 HUMAN RecName Full Ig kappa chain V I region AG	Uniprot	5027.58	12106.4	3	53.7	HEALTHY.VOLUNTEER05_q1
P01842	LAC HUMAN RecName Full Ig lambda chain C regions	Uniprot	51507.6	11407.6	4	65.71	HEALTHY.VOLUNTEER05_q1
P01766	HV305 HUMAN RecName Full Ig heavy chain V III region BRO	Uniprot	5017.25	13340.8	4	38.33	HEALTHY.VOLUNTEER05_q1
P69905	2 142 HBA HUMAN RecName Full Hemoglobin subunit alpha AltName Full Hemoglobin alpha chain AltName	Uniprot	4289.41	15183.4	4	48.94	HEALTHY.VOLUNTEER05_q1
P05090	21 189 APOD HUMAN RecName Full Apolipoprotein D Short Apo D Short ApoD Flags Precursor	Uniprot	1471.37	19588.2	4	24.85	HEALTHY.VOLUNTEER05_q1
P02753	19 201 RET4 HUMAN RecName Full Retinol binding protein 4 AltName Full Plasma retinol binding prote	Uniprot	1055.78	21413.8	4	38.8	HEALTHY.VOLUNTEER05_q1
P02760	20 352 AMBP HUMAN RecName Full Protein AMBP Contains RecName Full Alpha 1 microglobulin Short Prot	Uniprot	869.533	37970.6	4	17.12	HEALTHY.VOLUNTEER05_q1
P01834	IGKC HUMAN RecName Full Ig kappa chain C region	Uniprot	74933	11779.9	5	80.19	HEALTHY.VOLUNTEER05_q1
P02652	19 100 APOA2 HUMAN RecName Full Apolipoprotein A II Short Apo AII Short ApoA II Contains RecName F	Uniprot	28433	9360.69	5	53.66	HEALTHY.VOLUNTEER05_q1
P27169	2 355 PON1 HUMAN RecName Full Serum paraoxonase arylesterase 1 Short PON 1 EC 3 1 1 2 EC 3 1 8 1 Al	Uniprot	711.724	39789.3	5	17.8	HEALTHY.VOLUNTEER05_q1
P06396	28 782 GELS HUMAN RecName Full Gelsolin AltName Full Actin depolymerizing factor Short ADF AltName	Uniprot	198.068	83244.4	5	8.34	HEALTHY.VOLUNTEER05_q1
P25311	18 295 ZA2G HUMAN RecName Full Zinc alpha 2 glycoprotein AltName Full Zn alpha 2 glycoprotein Shor	Uniprot	732.953	32373.1	6	33.45	HEALTHY.VOLUNTEER05_q1
P05155	23 500 IC1 HUMAN RecName Full Plasma protease C1 inhibitor Short C1 Inh Short C1Inh AltName Full C	Uniprot	623.729	53071.6	6	12.55	HEALTHY.VOLUNTEER05_q1
P04217	22 495 A1BG HUMAN RecName Full Alpha 1B glycoprotein AltName Full Alpha 1 B glycoprotein Flags Pr	Uniprot	444.11	52511	6	24.47	HEALTHY.VOLUNTEER05_q1
P02763	19 201 A1AG1 HUMAN RecName Full Alpha 1 acid glycoprotein 1 Short AGP 1 AltName Full Orosomucoid 1	Uniprot	7331.74	21788.2	7	44.81	HEALTHY.VOLUNTEER05_q1
P19652	19 201 A1AG2 HUMAN RecName Full Alpha 1 acid glycoprotein 2 Short AGP 2 AltName Full Orosomucoid 2	Uniprot	2178.79	21936.3	7	45.36	HEALTHY.VOLUNTEER05_q1
P00751	26 764 CFAB HUMAN RecName Full Complement factor B EC 3 4 21 47 AltName Full C3 C5 convertase AltN	Uniprot	480.561	84312.5	7	12.58	HEALTHY.VOLUNTEER05_q1
P01019	34 485 ANGT HUMAN RecName Full Angiotensinogen AltName Full Serpin A8 Contains RecName Full Angio	Uniprot	454.595	49989.3	7	11.28	HEALTHY.VOLUNTEER05_q1
P02749	20 345 APOH HUMAN RecName Full Beta 2 glycoprotein 1 AltName Full Beta 2 glycoprotein I Short Beta	Uniprot	2781.34	37509.2	8	34.36	HEALTHY.VOLUNTEER05_q1
P02765	19 367 FETUA HUMAN RecName Full Alpha 2 HS glycoprotein AltName Full Ba alpha 2 glycoprotein AltNa	Uniprot	6577.67	38011.5	9	38.68	HEALTHY.VOLUNTEER05_q1
P68871	2 147 HBB HUMAN RecName Full Hemoglobin subunit beta AltName Full Hemoglobin beta chain AltName F	Uniprot	6174.01	15981.3	9	82.19	HEALTHY.VOLUNTEER05_q1
P10909	23 449 CLUS HUMAN RecName Full Clusterin AltName Full Complement associated protein SP 40 40 AltNa	Uniprot	1674.33	50632.9	9	30.68	HEALTHY.VOLUNTEER05_q1
P00734	25 622 THRB HUMAN RecName Full Prothrombin EC 3 4 21 5 AltName Full Coagulation factor II Contains	Uniprot	405.805	68962.6	9	24.75	HEALTHY.VOLUNTEER05_q1
P01861	IGHG4 HUMAN RecName Full Ig gamma 4 chain C region	Uniprot	15711.7	36453.8	10	44.34	HEALTHY.VOLUNTEER05_q1
P01008	33 464 ANT3 HUMAN RecName Full Antithrombin III Short ATIII Flags Precursor	Uniprot	2538.43	49381.4	10	32.87	HEALTHY.VOLUNTEER05_q1
P00739	20 348 HPTR HUMAN RecName Full Haptoglobin related protein Flags Precursor	Uniprot	2324.99	37448.3	10	35.56	HEALTHY.VOLUNTEER05_q1
P04196	19 525 HRG HUMAN RecName Full Histidine rich glycoprotein AltName Full Histidine proline rich glyc	Uniprot	1155.81	58572.4	10	30.77	HEALTHY.VOLUNTEER05_q1
P01871	IGHM HUMAN RecName Full Ig mu chain C region	Uniprot	3448.88	49991	11	29.87	HEALTHY.VOLUNTEER05_q1
P01011	24 423 AACT HUMAN RecName Full Alpha 1 antichymotrypsin Short ACT AltName Full Cell growth inhibit	Uniprot	1761.2	45322.9	11	38.25	HEALTHY.VOLUNTEER05_q1
P19827	28 911 ITIH1 HUMAN RecName Full Inter alpha trypsin inhibitor heavy chain H1 Short Inter alpha inhi	Uniprot	488.809	98927.9	11	14.14	HEALTHY.VOLUNTEER05_q1
Q14624	29 930 ITIH4 HUMAN RecName Full Inter alpha trypsin inhibitor heavy chain H4 Short Inter alpha inhi	Uniprot	450.606	100472	11	16.85	HEALTHY.VOLUNTEER05_q1
P01860	IGHG3 HUMAN RecName Full Ig gamma 3 chain C region AltName Full Heavy chain disease protein AltNam	Uniprot	11979.6	42313.5	12	42.44	HEALTHY.VOLUNTEER05_q1
P01042	19 644 KNG1 HUMAN RecName Full Kininogen 1 AltName Full High molecular weight kininogen Short HMWK	Uniprot	1148.06	70923.3	12	30.99	HEALTHY.VOLUNTEER05_q1
P04003	49 597 C4BPA HUMAN RecName Full C4b binding protein alpha chain Short C4bp AltName Full Proline ri	Uniprot	307.29	63723.7	12	20.95	HEALTHY.VOLUNTEER05_q1
P01859	IGHG2 HUMAN RecName Full Ig gamma 2 chain C region	Uniprot	12295	36528	13	54.29	HEALTHY.VOLUNTEER05_q1
P01876	IGHA1 HUMAN RecName Full Ig alpha 1 chain C region	Uniprot	9505.33	38510.1	13	45.33	HEALTHY.VOLUNTEER05_q1
P02790	24 462 HEMO HUMAN RecName Full Hemopexin AltName Full Beta 1B glycoprotein Flags Precursor	Uniprot	9892.63	49979.8	14	47.84	HEALTHY.VOLUNTEER05_q1
P19823	19 946 ITIH2 HUMAN RecName Full Inter alpha trypsin inhibitor heavy chain H2 Short Inter alpha inhi	Uniprot	822.815	104695	14	18.86	HEALTHY.VOLUNTEER05_q1
P08603	19 1231 CFAH HUMAN RecName Full Complement factor H AltName Full H factor 1 Flags Precursor	Uniprot	397.17	141615	15	17.56	HEALTHY.VOLUNTEER05_q1
P02647	19 267 APOA1 HUMAN RecName Full Apolipoprotein A I Short Apo AI Short ApoA I Contains RecName Full	Uniprot	54991	28961.6	16	68.67	HEALTHY.VOLUNTEER05_q1
P01857	IGHG1 HUMAN RecName Full Ig gamma 1 chain C region	Uniprot	48153.6	36619.2	17	61.82	HEALTHY.VOLUNTEER05_q1
P01009	25 418 A1AT HUMAN RecName Full Alpha 1 antitrypsin AltName Full Alpha 1 protease inhibitor AltName	Uniprot	12775.1	44381.6	18	48.73	HEALTHY.VOLUNTEER05_q1
P02679	27 453 FIBG HUMAN RecName Full Fibrinogen gamma chain Flags Precursor	Uniprot	8617.07	49053.4	18	56.44	HEALTHY.VOLUNTEER05_q1
P00738	19 406 HPT HUMAN RecName Full Haptoglobin Contains RecName Full Haptoglobin alpha chain Contains R	Uniprot	4409.66	44033.4	18	67.01	HEALTHY.VOLUNTEER05_q1
P06727	21 396 APOA4 HUMAN RecName Full Apolipoprotein A IV Short Apo AIV Short ApoA IV Flags Precursor	Uniprot	2996.25	43402.6	18	56.65	HEALTHY.VOLUNTEER05_q1
P02774	17 474 VTDB HUMAN RecName Full Vitamin D binding protein Short DBP Short VDB AltName Full Group sp	Uniprot	4041.17	52840.3	19	55.68	HEALTHY.VOLUNTEER05_q1
P00747	20 810 PLMN HUMAN RecName Full Plasminogen EC 3 4 21 7 Contains RecName Full Plasmin heavy chain A	Uniprot	796.516	91169.8	19	39.32	HEALTHY.VOLUNTEER05_q1
P02671	20 866 FIBA HUMAN RecName Full Fibrinogen alpha chain Contains RecName Full Fibrinopeptide A Flags	Uniprot	4861.44	93561.9	24	36.01	HEALTHY.VOLUNTEER05_q1
P00450	20 1065 CERU HUMAN RecName Full Ceruloplasmin EC 1 16 3 1 AltName Full Ferroxidase Flags Precurso	Uniprot	1461.82	120884	25	34.99	HEALTHY.VOLUNTEER05_q1
P02675	31 491 FIBB HUMAN RecName Full Fibrinogen beta chain Contains RecName Full Fibrinopeptide B Flags	Uniprot	14906.3	52941.9	26	76.14	HEALTHY.VOLUNTEER05_q1
P0C0L4	20 1744 CO4A HUMAN RecName Full Complement C4 A AltName Full Acidic complement C4 AltName Full C3	Uniprot	769.613	192117	29	27.83	HEALTHY.VOLUNTEER05_q1
P0C0L5	20 1744 CO4B HUMAN RecName Full Complement C4 B AltName Full Basic complement C4 AltName Full C3	Uniprot	769.613	192082	29	27.83	HEALTHY.VOLUNTEER05_q1
P02787	20 698 TRFE HUMAN RecName Full Serotransferrin Short Transferrin AltName Full Siderophilin AltName	Uniprot	40175.8	77348.6	36	70.69	HEALTHY.VOLUNTEER05_q1
P02751	32 2386 FINC HUMAN RecName Full Fibronectin Short FN AltName Full Cold insoluble globulin Short CI	Uniprot	575.966	263081	37	24.25	HEALTHY.VOLUNTEER05_q1
P02768	19 609 ALBU HUMAN RecName Full Serum albumin Flags Precursor	Uniprot	154141	69240.2	48	76.99	HEALTHY.VOLUNTEER05_q1
P01023	24 1474 A2MG HUMAN RecName Full Alpha 2 macroglobulin Short Alpha 2 M AltName Full C3 and PZP like	Uniprot	15805.3	162223	56	54.24	HEALTHY.VOLUNTEER05_q1
P04114	28 4563 APOB HUMAN RecName Full Apolipoprotein B 100 Short Apo B 100 Contains RecName Full Apolipo	Uniprot	360.396	514243	65	16.69	HEALTHY.VOLUNTEER05_q1
P01024	23 1663 CO3 HUMAN RecName Full Complement C3 AltName Full C3 and PZP like alpha 2 macroglobulin do	Uniprot	7956.04	186491	67	53.99	HEALTHY.VOLUNTEER05_q1
P01601	23 117 KV109 HUMAN RecName Full Ig kappa chain V I region HK101 Flags Precursor Fragment	Uniprot	11764.3	10497.6	2	25.26	HEALTHY.VOLUNTEER06_q3
P01766	HV305 HUMAN RecName Full Ig heavy chain V III region BRO	Uniprot	7487.49	13340.8	2	25	HEALTHY.VOLUNTEER06_q3
P01764	20 117 HV303 HUMAN RecName Full Ig heavy chain V III region VH26 Flags Precursor	Uniprot	6515.87	10559.7	2	30.61	HEALTHY.VOLUNTEER06_q3
P06309	5 117 KV205 HUMAN RecName Full Ig kappa chain V II region GM607 Flags Precursor Fragment	Uniprot	3649.82	12490	2	32.74	HEALTHY.VOLUNTEER06_q3
P69905	2 142 HBA HUMAN RecName Full Hemoglobin subunit alpha AltName Full Hemoglobin alpha chain AltName	Uniprot	2057.44	15183.4	2	21.99	HEALTHY.VOLUNTEER06_q3
P02654	27 83 APOC1 HUMAN RecName Full Apolipoprotein C I Short Apo CI Short ApoC I Flags Precursor	Uniprot	4748.54	6630.58	3	49.12	HEALTHY.VOLUNTEER06_q3
P04433	21 115 KV309 HUMAN RecName Full Ig kappa chain V III region VG Flags Precursor Fragment	Uniprot	2496.74	10464.6	3	35.79	HEALTHY.VOLUNTEER06_q3
P04207	21 129 KV308 HUMAN RecName Full Ig kappa chain V III region CLL AltName Full Rheumatoid factor Fla	Uniprot	1243.59	12164.6	3	31.19	HEALTHY.VOLUNTEER06_q3
P01019	34 485 ANGT HUMAN RecName Full Angiotensinogen AltName Full Serpin A8 Contains RecName Full Angio	Uniprot	180.508	49989.3	3	9.29	HEALTHY.VOLUNTEER06_q3
P02656	21 99 APOC3 HUMAN RecName Full Apolipoprotein C III Short Apo CIII Short ApoC III Flags Precursor	Uniprot	6813.78	8764.68	4	69.62	HEALTHY.VOLUNTEER06_q3
P19652	19 201 A1AG2 HUMAN RecName Full Alpha 1 acid glycoprotein 2 Short AGP 2 AltName Full Orosomucoid 2	Uniprot	1817.64	21936.3	4	25.14	HEALTHY.VOLUNTEER06_q3
P05155	23 500 IC1 HUMAN RecName Full Plasma protease C1 inhibitor Short C1 Inh Short C1Inh AltName Full C	Uniprot	567.712	53071.6	4	10.25	HEALTHY.VOLUNTEER06_q3
P01834	IGKC HUMAN RecName Full Ig kappa chain C region	Uniprot	85403.6	11779.9	5	80.19	HEALTHY.VOLUNTEER06_q3
P01842	LAC HUMAN RecName Full Ig lambda chain C regions	Uniprot	53198.3	11407.6	5	68.57	HEALTHY.VOLUNTEER06_q3
P02652	19 100 APOA2 HUMAN RecName Full Apolipoprotein A II Short Apo AII Short ApoA II Contains RecName F	Uniprot	29789.2	9360.69	5	53.66	HEALTHY.VOLUNTEER06_q3
P02655	23 101 APOC2 HUMAN RecName Full Apolipoprotein C II Short Apo CII Short ApoC II Flags Precursor	Uniprot	2744.73	8914.93	5	87.34	HEALTHY.VOLUNTEER06_q3
P05090	21 189 APOD HUMAN RecName Full Apolipoprotein D Short Apo D Short ApoD Flags Precursor	Uniprot	1545.51	19588.2	5	33.14	HEALTHY.VOLUNTEER06_q3
P10909	23 449 CLUS HUMAN RecName Full Clusterin AltName Full Complement associated protein SP 40 40 AltNa	Uniprot	1436.93	50632.9	6	22.25	HEALTHY.VOLUNTEER06_q3
P02753	19 201 RET4 HUMAN RecName Full Retinol binding protein 4 AltName Full Plasma retinol binding prote	Uniprot	828.16	21413.8	6	60.66	HEALTHY.VOLUNTEER06_q3
P04004	20 478 VTNC HUMAN RecName Full Vitronectin AltName Full Serum spreading factor Short S protein Alt	Uniprot	608.069	53076.4	6	23.09	HEALTHY.VOLUNTEER06_q3
P02763	19 201 A1AG1 HUMAN RecName Full Alpha 1 acid glycoprotein 1 Short AGP 1 AltName Full Orosomucoid 1	Uniprot	6568.8	21788.2	7	44.81	HEALTHY.VOLUNTEER06_q3
P02749	20 345 APOH HUMAN RecName Full Beta 2 glycoprotein 1 AltName Full Beta 2 glycoprotein I Short Beta	Uniprot	3000.65	37509.2	7	32.21	HEALTHY.VOLUNTEER06_q3
P27169	2 355 PON1 HUMAN RecName Full Serum paraoxonase arylesterase 1 Short PON 1 EC 3 1 1 2 EC 3 1 8 1 Al	Uniprot	630.362	39789.3	7	30.51	HEALTHY.VOLUNTEER06_q3
P02760	20 352 AMBP HUMAN RecName Full Protein AMBP Contains RecName Full Alpha 1 microglobulin Short Prot	Uniprot	589.149	37970.6	7	33.93	HEALTHY.VOLUNTEER06_q3
P43652	22 599 AFAM HUMAN RecName Full Afamin AltName Full Alpha albumin Short Alpha Alb Flags Precursor	Uniprot	161.864	68516	7	13.84	HEALTHY.VOLUNTEER06_q3
P06396	28 782 GELS HUMAN RecName Full Gelsolin AltName Full Actin depolymerizing factor Short ADF AltName	Uniprot	250.677	83244.4	8	13.51	HEALTHY.VOLUNTEER06_q3
P01008	33 464 ANT3 HUMAN RecName Full Antithrombin III Short ATIII Flags Precursor	Uniprot	2372.59	49381.4	9	26.85	HEALTHY.VOLUNTEER06_q3
P01042	19 644 KNG1 HUMAN RecName Full Kininogen 1 AltName Full High molecular weight kininogen Short HMWK	Uniprot	862.322	70923.3	9	18.37	HEALTHY.VOLUNTEER06_q3
P04196	19 525 HRG HUMAN RecName Full Histidine rich glycoprotein AltName Full Histidine proline rich glyc	Uniprot	415.75	58572.4	9	16.37	HEALTHY.VOLUNTEER06_q3
P05546	20 499 HEP2 HUMAN RecName Full Heparin cofactor 2 AltName Full Heparin cofactor II Short HC II Alt	Uniprot	256.744	55131.2	9	17.08	HEALTHY.VOLUNTEER06_q3
P02765	19 367 FETUA HUMAN RecName Full Alpha 2 HS glycoprotein AltName Full Ba alpha 2 glycoprotein AltNa	Uniprot	6823.91	38011.5	10	40.4	HEALTHY.VOLUNTEER06_q3
P68871	2 147 HBB HUMAN RecName Full Hemoglobin subunit beta AltName Full Hemoglobin beta chain AltName F	Uniprot	5945.43	15981.3	10	88.36	HEALTHY.VOLUNTEER06_q3
P01877	IGHA2 HUMAN RecName Full Ig alpha 2 chain C region	Uniprot	2728.5	37324.7	10	42.06	HEALTHY.VOLUNTEER06_q3
P01871	IGHM HUMAN RecName Full Ig mu chain C region	Uniprot	1664.13	49991	10	29.2	HEALTHY.VOLUNTEER06_q3
P02649	19 317 APOE HUMAN RecName Full Apolipoprotein E Short Apo E Flags Precursor	Uniprot	774.639	34293.8	10	39.13	HEALTHY.VOLUNTEER06_q3
P04217	22 495 A1BG HUMAN RecName Full Alpha 1B glycoprotein AltName Full Alpha 1 B glycoprotein Flags Pr	Uniprot	1266.91	52511	11	41.56	HEALTHY.VOLUNTEER06_q3
P00751	26 764 CFAB HUMAN RecName Full Complement factor B EC 3 4 21 47 AltName Full C3 C5 convertase AltN	Uniprot	550.7	84312.5	11	20.16	HEALTHY.VOLUNTEER06_q3
P01011	24 423 AACT HUMAN RecName Full Alpha 1 antichymotrypsin Short ACT AltName Full Cell growth inhibit	Uniprot	2081.44	45322.9	12	36	HEALTHY.VOLUNTEER06_q3
P19827	28 911 ITIH1 HUMAN RecName Full Inter alpha trypsin inhibitor heavy chain H1 Short Inter alpha inhi	Uniprot	561.625	98927.9	12	20.7	HEALTHY.VOLUNTEER06_q3
P01861	IGHG4 HUMAN RecName Full Ig gamma 4 chain C region	Uniprot	26176.7	36453.8	13	56.27	HEALTHY.VOLUNTEER06_q3
P00739	20 348 HPTR HUMAN RecName Full Haptoglobin related protein Flags Precursor	Uniprot	14580	37448.3	13	46.5	HEALTHY.VOLUNTEER06_q3
P01876	IGHA1 HUMAN RecName Full Ig alpha 1 chain C region	Uniprot	8934.64	38510.1	13	50.14	HEALTHY.VOLUNTEER06_q3
P04003	49 597 C4BPA HUMAN RecName Full C4b binding protein alpha chain Short C4bp AltName Full Proline ri	Uniprot	790.864	63723.7	13	30.42	HEALTHY.VOLUNTEER06_q3
P02647	19 267 APOA1 HUMAN RecName Full Apolipoprotein A I Short Apo AI Short ApoA I Contains RecName Full	Uniprot	50883.3	28961.6	14	55.82	HEALTHY.VOLUNTEER06_q3
P19823	19 946 ITIH2 HUMAN RecName Full Inter alpha trypsin inhibitor heavy chain H2 Short Inter alpha inhi	Uniprot	662.37	104695	14	21.12	HEALTHY.VOLUNTEER06_q3
P01860	IGHG3 HUMAN RecName Full Ig gamma 3 chain C region AltName Full Heavy chain disease protein AltNam	Uniprot	23064.6	42313.5	15	48.28	HEALTHY.VOLUNTEER06_q3
Q14624	29 930 ITIH4 HUMAN RecName Full Inter alpha trypsin inhibitor heavy chain H4 Short Inter alpha inhi	Uniprot	815.754	100472	15	19.96	HEALTHY.VOLUNTEER06_q3
P00734	25 622 THRB HUMAN RecName Full Prothrombin EC 3 4 21 5 AltName Full Coagulation factor II Contains	Uniprot	577.231	68962.6	15	33.61	HEALTHY.VOLUNTEER06_q3
P01857	IGHG1 HUMAN RecName Full Ig gamma 1 chain C region	Uniprot	48974.2	36619.2	16	62.73	HEALTHY.VOLUNTEER06_q3
P01859	IGHG2 HUMAN RecName Full Ig gamma 2 chain C region	Uniprot	22800.9	36528	16	59.51	HEALTHY.VOLUNTEER06_q3
P02774	17 474 VTDB HUMAN RecName Full Vitamin D binding protein Short DBP Short VDB AltName Full Group sp	Uniprot	4611.33	52840.3	16	50.44	HEALTHY.VOLUNTEER06_q3
P00747	20 810 PLMN HUMAN RecName Full Plasminogen EC 3 4 21 7 Contains RecName Full Plasmin heavy chain A	Uniprot	623.678	91169.8	18	31.86	HEALTHY.VOLUNTEER06_q3
P02790	24 462 HEMO HUMAN RecName Full Hemopexin AltName Full Beta 1B glycoprotein Flags Precursor	Uniprot	14881.6	49979.8	20	58.09	HEALTHY.VOLUNTEER06_q3
P01009	25 418 A1AT HUMAN RecName Full Alpha 1 antitrypsin AltName Full Alpha 1 protease inhibitor AltName	Uniprot	12110	44381.6	20	55.08	HEALTHY.VOLUNTEER06_q3
P00738	19 406 HPT HUMAN RecName Full Haptoglobin Contains RecName Full Haptoglobin alpha chain Contains R	Uniprot	37296.3	44033.4	21	72.68	HEALTHY.VOLUNTEER06_q3
P06727	21 396 APOA4 HUMAN RecName Full Apolipoprotein A IV Short Apo AIV Short ApoA IV Flags Precursor	Uniprot	1931.63	43402.6	21	65.69	HEALTHY.VOLUNTEER06_q3
P02679	27 453 FIBG HUMAN RecName Full Fibrinogen gamma chain Flags Precursor	Uniprot	14940.4	49053.4	22	66.51	HEALTHY.VOLUNTEER06_q3
P08603	19 1231 CFAH HUMAN RecName Full Complement factor H AltName Full H factor 1 Flags Precursor	Uniprot	604.845	141615	24	24.57	HEALTHY.VOLUNTEER06_q3
P02675	31 491 FIBB HUMAN RecName Full Fibrinogen beta chain Contains RecName Full Fibrinopeptide B Flags	Uniprot	22664.9	52941.9	27	79.39	HEALTHY.VOLUNTEER06_q3
P02671	20 866 FIBA HUMAN RecName Full Fibrinogen alpha chain Contains RecName Full Fibrinopeptide A Flags	Uniprot	7576.45	93561.9	27	38.84	HEALTHY.VOLUNTEER06_q3
P00450	20 1065 CERU HUMAN RecName Full Ceruloplasmin EC 1 16 3 1 AltName Full Ferroxidase Flags Precurso	Uniprot	2039.75	120884	27	39.96	HEALTHY.VOLUNTEER06_q3
P02787	20 698 TRFE HUMAN RecName Full Serotransferrin Short Transferrin AltName Full Siderophilin AltName	Uniprot	40782.8	77348.6	37	65.54	HEALTHY.VOLUNTEER06_q3
P0C0L4	20 1744 CO4A HUMAN RecName Full Complement C4 A AltName Full Acidic complement C4 AltName Full C3	Uniprot	1540.81	192117	40	33.33	HEALTHY.VOLUNTEER06_q3
P02751	32 2386 FINC HUMAN RecName Full Fibronectin Short FN AltName Full Cold insoluble globulin Short CI	Uniprot	710.921	263081	44	31.59	HEALTHY.VOLUNTEER06_q3
P02768	19 609 ALBU HUMAN RecName Full Serum albumin Flags Precursor	Uniprot	133162	69240.2	49	78.34	HEALTHY.VOLUNTEER06_q3
P01023	24 1474 A2MG HUMAN RecName Full Alpha 2 macroglobulin Short Alpha 2 M AltName Full C3 and PZP like	Uniprot	9089.15	162223	55	51.55	HEALTHY.VOLUNTEER06_q3
P01024	23 1663 CO3 HUMAN RecName Full Complement C3 AltName Full C3 and PZP like alpha 2 macroglobulin do	Uniprot	9648.45	186491	70	54.11	HEALTHY.VOLUNTEER06_q3
P04114	28 4563 APOB HUMAN RecName Full Apolipoprotein B 100 Short Apo B 100 Contains RecName Full Apolipo	Uniprot	828.957	514243	95	29.67	HEALTHY.VOLUNTEER06_q3
P01766	HV305 HUMAN RecName Full Ig heavy chain V III region BRO	Uniprot	15922.3	13340.8	2	25	HEALTHY.VOLUNTEER07_q3
P01764	20 117 HV303 HUMAN RecName Full Ig heavy chain V III region VH26 Flags Precursor	Uniprot	8680.39	10559.7	2	30.61	HEALTHY.VOLUNTEER07_q3
P01617	KV204 HUMAN RecName Full Ig kappa chain V II region TEW	Uniprot	3508.32	12172.7	2	32.74	HEALTHY.VOLUNTEER07_q3
P01621	5 100 KV303 HUMAN RecName Full Ig kappa chain V III region NG9 Flags Precursor Fragment	Uniprot	11213.9	10502.6	3	44.79	HEALTHY.VOLUNTEER07_q3
P01593	KV101 HUMAN RecName Full Ig kappa chain V I region AG	Uniprot	8073.07	12106.4	3	53.7	HEALTHY.VOLUNTEER07_q3
P02655	23 101 APOC2 HUMAN RecName Full Apolipoprotein C II Short Apo CII Short ApoC II Flags Precursor	Uniprot	1996.9	8914.93	3	36.71	HEALTHY.VOLUNTEER07_q3
P01842	LAC HUMAN RecName Full Ig lambda chain C regions	Uniprot	47121.5	11407.6	4	65.71	HEALTHY.VOLUNTEER07_q3
P02656	21 99 APOC3 HUMAN RecName Full Apolipoprotein C III Short Apo CIII Short ApoC III Flags Precursor	Uniprot	15199.1	8764.68	4	67.09	HEALTHY.VOLUNTEER07_q3
P04433	21 115 KV309 HUMAN RecName Full Ig kappa chain V III region VG Flags Precursor Fragment	Uniprot	8356.17	10464.6	4	57.89	HEALTHY.VOLUNTEER07_q3
P19652	19 201 A1AG2 HUMAN RecName Full Alpha 1 acid glycoprotein 2 Short AGP 2 AltName Full Orosomucoid 2	Uniprot	5223.41	21936.3	4	26.78	HEALTHY.VOLUNTEER07_q3
P05090	21 189 APOD HUMAN RecName Full Apolipoprotein D Short Apo D Short ApoD Flags Precursor	Uniprot	880.416	19588.2	4	28.99	HEALTHY.VOLUNTEER07_q3
O43866	20 347 CD5L HUMAN RecName Full CD5 antigen like AltName Full SP alpha AltName Full CT 2 AltName	Uniprot	379.867	37538	4	21.34	HEALTHY.VOLUNTEER07_q3
P01834	IGKC HUMAN RecName Full Ig kappa chain C region	Uniprot	105836	11779.9	5	80.19	HEALTHY.VOLUNTEER07_q3
P02652	19 100 APOA2 HUMAN RecName Full Apolipoprotein A II Short Apo AII Short ApoA II Contains RecName F	Uniprot	37232.2	9360.69	5	53.66	HEALTHY.VOLUNTEER07_q3
P69905	2 142 HBA HUMAN RecName Full Hemoglobin subunit alpha AltName Full Hemoglobin alpha chain AltName	Uniprot	3313.57	15183.4	5	53.9	HEALTHY.VOLUNTEER07_q3
P05155	23 500 IC1 HUMAN RecName Full Plasma protease C1 inhibitor Short C1 Inh Short C1Inh AltName Full C	Uniprot	555.674	53071.6	5	12.76	HEALTHY.VOLUNTEER07_q3
P02753	19 201 RET4 HUMAN RecName Full Retinol binding protein 4 AltName Full Plasma retinol binding prote	Uniprot	945.264	21413.8	6	62.3	HEALTHY.VOLUNTEER07_q3
P02760	20 352 AMBP HUMAN RecName Full Protein AMBP Contains RecName Full Alpha 1 microglobulin Short Prot	Uniprot	915.297	37970.6	6	25.53	HEALTHY.VOLUNTEER07_q3
P01019	34 485 ANGT HUMAN RecName Full Angiotensinogen AltName Full Serpin A8 Contains RecName Full Angio	Uniprot	798.62	49989.3	6	16.15	HEALTHY.VOLUNTEER07_q3
P27169	2 355 PON1 HUMAN RecName Full Serum paraoxonase arylesterase 1 Short PON 1 EC 3 1 1 2 EC 3 1 8 1 Al	Uniprot	503.848	39789.3	6	27.68	HEALTHY.VOLUNTEER07_q3
P05546	20 499 HEP2 HUMAN RecName Full Heparin cofactor 2 AltName Full Heparin cofactor II Short HC II Alt	Uniprot	318.379	55131.2	6	8.75	HEALTHY.VOLUNTEER07_q3
P02763	19 201 A1AG1 HUMAN RecName Full Alpha 1 acid glycoprotein 1 Short AGP 1 AltName Full Orosomucoid 1	Uniprot	11517.8	21788.2	7	44.81	HEALTHY.VOLUNTEER07_q3
P68871	2 147 HBB HUMAN RecName Full Hemoglobin subunit beta AltName Full Hemoglobin beta chain AltName F	Uniprot	3904.13	15981.3	7	58.22	HEALTHY.VOLUNTEER07_q3
P04004	20 478 VTNC HUMAN RecName Full Vitronectin AltName Full Serum spreading factor Short S protein Alt	Uniprot	599.978	53076.4	7	24.18	HEALTHY.VOLUNTEER07_q3
P02649	19 317 APOE HUMAN RecName Full Apolipoprotein E Short Apo E Flags Precursor	Uniprot	705.537	34293.8	8	31.77	HEALTHY.VOLUNTEER07_q3
P25311	18 295 ZA2G HUMAN RecName Full Zinc alpha 2 glycoprotein AltName Full Zn alpha 2 glycoprotein Shor	Uniprot	699.604	32373.1	8	40.29	HEALTHY.VOLUNTEER07_q3
P00751	26 764 CFAB HUMAN RecName Full Complement factor B EC 3 4 21 47 AltName Full C3 C5 convertase AltN	Uniprot	457.938	84312.5	9	17.59	HEALTHY.VOLUNTEER07_q3
P06396	28 782 GELS HUMAN RecName Full Gelsolin AltName Full Actin depolymerizing factor Short ADF AltName	Uniprot	205.463	83244.4	9	8.21	HEALTHY.VOLUNTEER07_q3
P01861	IGHG4 HUMAN RecName Full Ig gamma 4 chain C region	Uniprot	19751	36453.8	10	45.26	HEALTHY.VOLUNTEER07_q3
P01877	IGHA2 HUMAN RecName Full Ig alpha 2 chain C region	Uniprot	5485.64	37324.7	10	46.47	HEALTHY.VOLUNTEER07_q3
P02749	20 345 APOH HUMAN RecName Full Beta 2 glycoprotein 1 AltName Full Beta 2 glycoprotein I Short Beta	Uniprot	3588.7	37509.2	10	45.09	HEALTHY.VOLUNTEER07_q3
P19823	19 946 ITIH2 HUMAN RecName Full Inter alpha trypsin inhibitor heavy chain H2 Short Inter alpha inhi	Uniprot	747.617	104695	10	17.03	HEALTHY.VOLUNTEER07_q3
Q14624	29 930 ITIH4 HUMAN RecName Full Inter alpha trypsin inhibitor heavy chain H4 Short Inter alpha inhi	Uniprot	504.668	100472	10	15.19	HEALTHY.VOLUNTEER07_q3
P43652	22 599 AFAM HUMAN RecName Full Afamin AltName Full Alpha albumin Short Alpha Alb Flags Precursor	Uniprot	264.973	68516	10	24.57	HEALTHY.VOLUNTEER07_q3
P02765	19 367 FETUA HUMAN RecName Full Alpha 2 HS glycoprotein AltName Full Ba alpha 2 glycoprotein AltNa	Uniprot	7706.64	38011.5	11	48.71	HEALTHY.VOLUNTEER07_q3
P04217	22 495 A1BG HUMAN RecName Full Alpha 1B glycoprotein AltName Full Alpha 1 B glycoprotein Flags Pr	Uniprot	2047.61	52511	11	38.4	HEALTHY.VOLUNTEER07_q3
P04196	19 525 HRG HUMAN RecName Full Histidine rich glycoprotein AltName Full Histidine proline rich glyc	Uniprot	1359.69	58572.4	11	28.99	HEALTHY.VOLUNTEER07_q3
P01042	19 644 KNG1 HUMAN RecName Full Kininogen 1 AltName Full High molecular weight kininogen Short HMWK	Uniprot	1330.22	70923.3	11	27.16	HEALTHY.VOLUNTEER07_q3
P01860	IGHG3 HUMAN RecName Full Ig gamma 3 chain C region AltName Full Heavy chain disease protein AltNam	Uniprot	21098.5	42313.5	12	40.58	HEALTHY.VOLUNTEER07_q3
P10909	23 449 CLUS HUMAN RecName Full Clusterin AltName Full Complement associated protein SP 40 40 AltNa	Uniprot	1978.61	50632.9	12	41.45	HEALTHY.VOLUNTEER07_q3
P19827	28 911 ITIH1 HUMAN RecName Full Inter alpha trypsin inhibitor heavy chain H1 Short Inter alpha inhi	Uniprot	524.987	98927.9	12	19.12	HEALTHY.VOLUNTEER07_q3
P01859	IGHG2 HUMAN RecName Full Ig gamma 2 chain C region	Uniprot	16799.9	36528	13	55.83	HEALTHY.VOLUNTEER07_q3
P01008	33 464 ANT3 HUMAN RecName Full Antithrombin III Short ATIII Flags Precursor	Uniprot	5223.46	49381.4	13	34.95	HEALTHY.VOLUNTEER07_q3
P01011	24 423 AACT HUMAN RecName Full Alpha 1 antichymotrypsin Short ACT AltName Full Cell growth inhibit	Uniprot	2208.91	45322.9	13	42.5	HEALTHY.VOLUNTEER07_q3
P01876	IGHA1 HUMAN RecName Full Ig alpha 1 chain C region	Uniprot	20065.9	38510.1	14	54.39	HEALTHY.VOLUNTEER07_q3
P20742	26 1482 PZP HUMAN RecName Full Pregnancy zone protein AltName Full C3 and PZP like alpha 2 macrogl	Uniprot	818.663	162451	14	12.29	HEALTHY.VOLUNTEER07_q3
P01857	IGHG1 HUMAN RecName Full Ig gamma 1 chain C region	Uniprot	46107.2	36619.2	15	60.3	HEALTHY.VOLUNTEER07_q3
P01871	IGHM HUMAN RecName Full Ig mu chain C region	Uniprot	3636.77	49991	15	42.48	HEALTHY.VOLUNTEER07_q3
P02647	19 267 APOA1 HUMAN RecName Full Apolipoprotein A I Short Apo AI Short ApoA I Contains RecName Full	Uniprot	53139.8	28961.6	17	63.86	HEALTHY.VOLUNTEER07_q3
P02790	24 462 HEMO HUMAN RecName Full Hemopexin AltName Full Beta 1B glycoprotein Flags Precursor	Uniprot	17360.6	49979.8	18	50.34	HEALTHY.VOLUNTEER07_q3
P04003	49 597 C4BPA HUMAN RecName Full C4b binding protein alpha chain Short C4bp AltName Full Proline ri	Uniprot	1396.79	63723.7	18	39.71	HEALTHY.VOLUNTEER07_q3
P00734	25 622 THRB HUMAN RecName Full Prothrombin EC 3 4 21 5 AltName Full Coagulation factor II Contains	Uniprot	779.542	68962.6	18	35.28	HEALTHY.VOLUNTEER07_q3
P02774	17 474 VTDB HUMAN RecName Full Vitamin D binding protein Short DBP Short VDB AltName Full Group sp	Uniprot	6267.39	52840.3	19	54.15	HEALTHY.VOLUNTEER07_q3
P06727	21 396 APOA4 HUMAN RecName Full Apolipoprotein A IV Short Apo AIV Short ApoA IV Flags Precursor	Uniprot	4203.76	43402.6	19	61.7	HEALTHY.VOLUNTEER07_q3
P01009	25 418 A1AT HUMAN RecName Full Alpha 1 antitrypsin AltName Full Alpha 1 protease inhibitor AltName	Uniprot	16314.4	44381.6	22	55.84	HEALTHY.VOLUNTEER07_q3
P00747	20 810 PLMN HUMAN RecName Full Plasminogen EC 3 4 21 7 Contains RecName Full Plasmin heavy chain A	Uniprot	1452.75	91169.8	22	40.96	HEALTHY.VOLUNTEER07_q3
P00738	19 406 HPT HUMAN RecName Full Haptoglobin Contains RecName Full Haptoglobin alpha chain Contains R	Uniprot	29437	44033.4	23	76.03	HEALTHY.VOLUNTEER07_q3
P08603	19 1231 CFAH HUMAN RecName Full Complement factor H AltName Full H factor 1 Flags Precursor	Uniprot	784.532	141615	24	26.22	HEALTHY.VOLUNTEER07_q3
P02679	27 453 FIBG HUMAN RecName Full Fibrinogen gamma chain Flags Precursor	Uniprot	13940.9	49053.4	26	73.54	HEALTHY.VOLUNTEER07_q3
P00450	20 1065 CERU HUMAN RecName Full Ceruloplasmin EC 1 16 3 1 AltName Full Ferroxidase Flags Precurso	Uniprot	1058.34	120884	26	37.95	HEALTHY.VOLUNTEER07_q3
P02675	31 491 FIBB HUMAN RecName Full Fibrinogen beta chain Contains RecName Full Fibrinopeptide B Flags	Uniprot	22033	52941.9	28	75.27	HEALTHY.VOLUNTEER07_q3
P02671	20 866 FIBA HUMAN RecName Full Fibrinogen alpha chain Contains RecName Full Fibrinopeptide A Flags	Uniprot	7957.09	93561.9	30	41.91	HEALTHY.VOLUNTEER07_q3
P0C0L5	20 1744 CO4B HUMAN RecName Full Complement C4 B AltName Full Basic complement C4 AltName Full C3	Uniprot	1463.79	192082	38	31.19	HEALTHY.VOLUNTEER07_q3
P02787	20 698 TRFE HUMAN RecName Full Serotransferrin Short Transferrin AltName Full Siderophilin AltName	Uniprot	52417.9	77348.6	40	73.93	HEALTHY.VOLUNTEER07_q3
P02751	32 2386 FINC HUMAN RecName Full Fibronectin Short FN AltName Full Cold insoluble globulin Short CI	Uniprot	847.854	263081	45	29.94	HEALTHY.VOLUNTEER07_q3
P02768	19 609 ALBU HUMAN RecName Full Serum albumin Flags Precursor	Uniprot	160250	69240.2	53	81.22	HEALTHY.VOLUNTEER07_q3
P01023	24 1474 A2MG HUMAN RecName Full Alpha 2 macroglobulin Short Alpha 2 M AltName Full C3 and PZP like	Uniprot	12151.6	162223	60	57.48	HEALTHY.VOLUNTEER07_q3
P01024	23 1663 CO3 HUMAN RecName Full Complement C3 AltName Full C3 and PZP like alpha 2 macroglobulin do	Uniprot	10242.1	186491	77	58.56	HEALTHY.VOLUNTEER07_q3
P04114	28 4563 APOB HUMAN RecName Full Apolipoprotein B 100 Short Apo B 100 Contains RecName Full Apolipo	Uniprot	992.091	514243	107	31.48	HEALTHY.VOLUNTEER07_q3
P01601	23 117 KV109 HUMAN RecName Full Ig kappa chain V I region HK101 Flags Precursor Fragment	Uniprot	14020.8	10497.6	2	25.26	HEALTHY.VOLUNTEER08_q2
P06312	21 121 KV401 HUMAN RecName Full Ig kappa chain V IV region Flags Precursor Fragment	Uniprot	8317.18	11272.4	2	26.73	HEALTHY.VOLUNTEER08_q2
P01617	KV204 HUMAN RecName Full Ig kappa chain V II region TEW	Uniprot	3006.22	12172.7	2	32.74	HEALTHY.VOLUNTEER08_q2
P04208	LV106 HUMAN RecName Full Ig lambda chain V I region WAH	Uniprot	2754.31	11839	2	16.51	HEALTHY.VOLUNTEER08_q2
P04207	21 129 KV308 HUMAN RecName Full Ig kappa chain V III region CLL AltName Full Rheumatoid factor Fla	Uniprot	2296.23	12164.6	2	24.77	HEALTHY.VOLUNTEER08_q2
P02656	21 99 APOC3 HUMAN RecName Full Apolipoprotein C III Short Apo CIII Short ApoC III Flags Precursor	Uniprot	15531.3	8764.68	3	43.04	HEALTHY.VOLUNTEER08_q2
P01593	KV101 HUMAN RecName Full Ig kappa chain V I region AG	Uniprot	14392.4	12106.4	3	53.7	HEALTHY.VOLUNTEER08_q2
P02654	27 83 APOC1 HUMAN RecName Full Apolipoprotein C I Short Apo CI Short ApoC I Flags Precursor	Uniprot	6285.31	6630.58	3	49.12	HEALTHY.VOLUNTEER08_q2
P05090	21 189 APOD HUMAN RecName Full Apolipoprotein D Short Apo D Short ApoD Flags Precursor	Uniprot	901.818	19588.2	3	21.3	HEALTHY.VOLUNTEER08_q2
P01842	LAC HUMAN RecName Full Ig lambda chain C regions	Uniprot	55259.4	11407.6	4	65.71	HEALTHY.VOLUNTEER08_q2
P01766	HV305 HUMAN RecName Full Ig heavy chain V III region BRO	Uniprot	21365.1	13340.8	4	38.33	HEALTHY.VOLUNTEER08_q2
P01764	20 117 HV303 HUMAN RecName Full Ig heavy chain V III region VH26 Flags Precursor	Uniprot	6609.9	10559.7	4	60.2	HEALTHY.VOLUNTEER08_q2
P69905	2 142 HBA HUMAN RecName Full Hemoglobin subunit alpha AltName Full Hemoglobin alpha chain AltName	Uniprot	1636.86	15183.4	4	48.94	HEALTHY.VOLUNTEER08_q2
P05155	23 500 IC1 HUMAN RecName Full Plasma protease C1 inhibitor Short C1 Inh Short C1Inh AltName Full C	Uniprot	613.075	53071.6	4	10.25	HEALTHY.VOLUNTEER08_q2
P01834	IGKC HUMAN RecName Full Ig kappa chain C region	Uniprot	121780	11779.9	5	80.19	HEALTHY.VOLUNTEER08_q2
P02652	19 100 APOA2 HUMAN RecName Full Apolipoprotein A II Short Apo AII Short ApoA II Contains RecName F	Uniprot	20960	9360.69	5	53.66	HEALTHY.VOLUNTEER08_q2
P02655	23 101 APOC2 HUMAN RecName Full Apolipoprotein C II Short Apo CII Short ApoC II Flags Precursor	Uniprot	6873.34	8914.93	5	87.34	HEALTHY.VOLUNTEER08_q2
O43866	20 347 CD5L HUMAN RecName Full CD5 antigen like AltName Full SP alpha AltName Full CT 2 AltName	Uniprot	336.642	37538	5	25.91	HEALTHY.VOLUNTEER08_q2
P05546	20 499 HEP2 HUMAN RecName Full Heparin cofactor 2 AltName Full Heparin cofactor II Short HC II Alt	Uniprot	204.686	55131.2	5	6.88	HEALTHY.VOLUNTEER08_q2
P19652	19 201 A1AG2 HUMAN RecName Full Alpha 1 acid glycoprotein 2 Short AGP 2 AltName Full Orosomucoid 2	Uniprot	6892.13	21936.3	6	37.16	HEALTHY.VOLUNTEER08_q2
P01019	34 485 ANGT HUMAN RecName Full Angiotensinogen AltName Full Serpin A8 Contains RecName Full Angio	Uniprot	1166.72	49989.3	6	16.81	HEALTHY.VOLUNTEER08_q2
P02649	19 317 APOE HUMAN RecName Full Apolipoprotein E Short Apo E Flags Precursor	Uniprot	810.814	34293.8	6	22.74	HEALTHY.VOLUNTEER08_q2
P02763	19 201 A1AG1 HUMAN RecName Full Alpha 1 acid glycoprotein 1 Short AGP 1 AltName Full Orosomucoid 1	Uniprot	22059.3	21788.2	7	44.81	HEALTHY.VOLUNTEER08_q2
P02749	20 345 APOH HUMAN RecName Full Beta 2 glycoprotein 1 AltName Full Beta 2 glycoprotein I Short Beta	Uniprot	4263.31	37509.2	7	34.66	HEALTHY.VOLUNTEER08_q2
P04004	20 478 VTNC HUMAN RecName Full Vitronectin AltName Full Serum spreading factor Short S protein Alt	Uniprot	936.054	53076.4	7	20.48	HEALTHY.VOLUNTEER08_q2
P10909	23 449 CLUS HUMAN RecName Full Clusterin AltName Full Complement associated protein SP 40 40 AltNa	Uniprot	1870.51	50632.9	8	26.46	HEALTHY.VOLUNTEER08_q2
P02760	20 352 AMBP HUMAN RecName Full Protein AMBP Contains RecName Full Alpha 1 microglobulin Short Prot	Uniprot	885.883	37970.6	8	30.03	HEALTHY.VOLUNTEER08_q2
P43652	22 599 AFAM HUMAN RecName Full Afamin AltName Full Alpha albumin Short Alpha Alb Flags Precursor	Uniprot	425.75	68516	8	22.49	HEALTHY.VOLUNTEER08_q2
P68871	2 147 HBB HUMAN RecName Full Hemoglobin subunit beta AltName Full Hemoglobin beta chain AltName F	Uniprot	4402.13	15981.3	9	82.19	HEALTHY.VOLUNTEER08_q2
P02765	19 367 FETUA HUMAN RecName Full Alpha 2 HS glycoprotein AltName Full Ba alpha 2 glycoprotein AltNa	Uniprot	8498.09	38011.5	10	36.1	HEALTHY.VOLUNTEER08_q2
P04196	19 525 HRG HUMAN RecName Full Histidine rich glycoprotein AltName Full Histidine proline rich glyc	Uniprot	836.616	58572.4	10	24.85	HEALTHY.VOLUNTEER08_q2
P25311	18 295 ZA2G HUMAN RecName Full Zinc alpha 2 glycoprotein AltName Full Zn alpha 2 glycoprotein Shor	Uniprot	610.696	32373.1	10	47.84	HEALTHY.VOLUNTEER08_q2
P19827	28 911 ITIH1 HUMAN RecName Full Inter alpha trypsin inhibitor heavy chain H1 Short Inter alpha inhi	Uniprot	414.368	98927.9	11	17.65	HEALTHY.VOLUNTEER08_q2
P02647	19 267 APOA1 HUMAN RecName Full Apolipoprotein A I Short Apo AI Short ApoA I Contains RecName Full	Uniprot	39097.4	28961.6	12	56.63	HEALTHY.VOLUNTEER08_q2
P01860	IGHG3 HUMAN RecName Full Ig gamma 3 chain C region AltName Full Heavy chain disease protein AltNam	Uniprot	19093.2	42313.5	12	41.91	HEALTHY.VOLUNTEER08_q2
P01011	24 423 AACT HUMAN RecName Full Alpha 1 antichymotrypsin Short ACT AltName Full Cell growth inhibit	Uniprot	6279.18	45322.9	12	35.25	HEALTHY.VOLUNTEER08_q2
P19823	19 946 ITIH2 HUMAN RecName Full Inter alpha trypsin inhibitor heavy chain H2 Short Inter alpha inhi	Uniprot	898.42	104695	12	19.5	HEALTHY.VOLUNTEER08_q2
P01876	IGHA1 HUMAN RecName Full Ig alpha 1 chain C region	Uniprot	28865.9	38510.1	13	54.39	HEALTHY.VOLUNTEER08_q2
P01877	IGHA2 HUMAN RecName Full Ig alpha 2 chain C region	Uniprot	17794.8	37324.7	13	67.65	HEALTHY.VOLUNTEER08_q2
P01008	33 464 ANT3 HUMAN RecName Full Antithrombin III Short ATIII Flags Precursor	Uniprot	3184.72	49381.4	13	37.96	HEALTHY.VOLUNTEER08_q2
P04217	22 495 A1BG HUMAN RecName Full Alpha 1B glycoprotein AltName Full Alpha 1 B glycoprotein Flags Pr	Uniprot	3162.73	52511	13	49.58	HEALTHY.VOLUNTEER08_q2
P01042	19 644 KNG1 HUMAN RecName Full Kininogen 1 AltName Full High molecular weight kininogen Short HMWK	Uniprot	2439.68	70923.3	13	32.11	HEALTHY.VOLUNTEER08_q2
P06396	28 782 GELS HUMAN RecName Full Gelsolin AltName Full Actin depolymerizing factor Short ADF AltName	Uniprot	341.222	83244.4	13	19.34	HEALTHY.VOLUNTEER08_q2
P01861	IGHG4 HUMAN RecName Full Ig gamma 4 chain C region	Uniprot	30878.6	36453.8	14	63.91	HEALTHY.VOLUNTEER08_q2
P01859	IGHG2 HUMAN RecName Full Ig gamma 2 chain C region	Uniprot	24655.8	36528	14	56.44	HEALTHY.VOLUNTEER08_q2
P01871	IGHM HUMAN RecName Full Ig mu chain C region	Uniprot	6619.81	49991	14	39.6	HEALTHY.VOLUNTEER08_q2
P00751	26 764 CFAB HUMAN RecName Full Complement factor B EC 3 4 21 47 AltName Full C3 C5 convertase AltN	Uniprot	1212.51	84312.5	14	24.76	HEALTHY.VOLUNTEER08_q2
P01857	IGHG1 HUMAN RecName Full Ig gamma 1 chain C region	Uniprot	62249.6	36619.2	15	60.3	HEALTHY.VOLUNTEER08_q2
P06727	21 396 APOA4 HUMAN RecName Full Apolipoprotein A IV Short Apo AIV Short ApoA IV Flags Precursor	Uniprot	2105.76	43402.6	15	45.21	HEALTHY.VOLUNTEER08_q2
P00734	25 622 THRB HUMAN RecName Full Prothrombin EC 3 4 21 5 AltName Full Coagulation factor II Contains	Uniprot	1147.54	68962.6	16	39.97	HEALTHY.VOLUNTEER08_q2
Q14624	29 930 ITIH4 HUMAN RecName Full Inter alpha trypsin inhibitor heavy chain H4 Short Inter alpha inhi	Uniprot	829.343	100472	16	24.39	HEALTHY.VOLUNTEER08_q2
P02774	17 474 VTDB HUMAN RecName Full Vitamin D binding protein Short DBP Short VDB AltName Full Group sp	Uniprot	7359.53	52840.3	17	46.29	HEALTHY.VOLUNTEER08_q2
P00747	20 810 PLMN HUMAN RecName Full Plasminogen EC 3 4 21 7 Contains RecName Full Plasmin heavy chain A	Uniprot	1282.68	91169.8	17	29.33	HEALTHY.VOLUNTEER08_q2
P02790	24 462 HEMO HUMAN RecName Full Hemopexin AltName Full Beta 1B glycoprotein Flags Precursor	Uniprot	20358.3	49979.8	18	59.23	HEALTHY.VOLUNTEER08_q2
P04003	49 597 C4BPA HUMAN RecName Full C4b binding protein alpha chain Short C4bp AltName Full Proline ri	Uniprot	1948.88	63723.7	18	46.99	HEALTHY.VOLUNTEER08_q2
P00738	19 406 HPT HUMAN RecName Full Haptoglobin Contains RecName Full Haptoglobin alpha chain Contains R	Uniprot	31327.5	44033.4	22	72.68	HEALTHY.VOLUNTEER08_q2
P02679	27 453 FIBG HUMAN RecName Full Fibrinogen gamma chain Flags Precursor	Uniprot	21428.2	49053.4	23	67.92	HEALTHY.VOLUNTEER08_q2
P01009	25 418 A1AT HUMAN RecName Full Alpha 1 antitrypsin AltName Full Alpha 1 protease inhibitor AltName	Uniprot	18017	44381.6	23	57.36	HEALTHY.VOLUNTEER08_q2
P02671	20 866 FIBA HUMAN RecName Full Fibrinogen alpha chain Contains RecName Full Fibrinopeptide A Flags	Uniprot	14563.4	93561.9	26	37.31	HEALTHY.VOLUNTEER08_q2
P02675	31 491 FIBB HUMAN RecName Full Fibrinogen beta chain Contains RecName Full Fibrinopeptide B Flags	Uniprot	27586.5	52941.9	27	77.01	HEALTHY.VOLUNTEER08_q2
P00450	20 1065 CERU HUMAN RecName Full Ceruloplasmin EC 1 16 3 1 AltName Full Ferroxidase Flags Precurso	Uniprot	2403.38	120884	29	47.61	HEALTHY.VOLUNTEER08_q2
P08603	19 1231 CFAH HUMAN RecName Full Complement factor H AltName Full H factor 1 Flags Precursor	Uniprot	937.717	141615	30	32.56	HEALTHY.VOLUNTEER08_q2
P02787	20 698 TRFE HUMAN RecName Full Serotransferrin Short Transferrin AltName Full Siderophilin AltName	Uniprot	47790.1	77348.6	35	68.48	HEALTHY.VOLUNTEER08_q2
P0C0L4	20 1744 CO4A HUMAN RecName Full Complement C4 A AltName Full Acidic complement C4 AltName Full C3	Uniprot	1396.22	192117	39	34.32	HEALTHY.VOLUNTEER08_q2
P02768	19 609 ALBU HUMAN RecName Full Serum albumin Flags Precursor	Uniprot	149235	69240.2	55	82.74	HEALTHY.VOLUNTEER08_q2
P01023	24 1474 A2MG HUMAN RecName Full Alpha 2 macroglobulin Short Alpha 2 M AltName Full C3 and PZP like	Uniprot	8333.64	162223	57	54.65	HEALTHY.VOLUNTEER08_q2
P02751	32 2386 FINC HUMAN RecName Full Fibronectin Short FN AltName Full Cold insoluble globulin Short CI	Uniprot	1884.12	263081	57	42.34	HEALTHY.VOLUNTEER08_q2
P01024	23 1663 CO3 HUMAN RecName Full Complement C3 AltName Full C3 and PZP like alpha 2 macroglobulin do	Uniprot	12071.1	186491	80	63.8	HEALTHY.VOLUNTEER08_q2
P04114	28 4563 APOB HUMAN RecName Full Apolipoprotein B 100 Short Apo B 100 Contains RecName Full Apolipo	Uniprot	1754	514243	116	34.22	HEALTHY.VOLUNTEER08_q2
P01601	23 117 KV109 HUMAN RecName Full Ig kappa chain V I region HK101 Flags Precursor Fragment	Uniprot	9928.82	10497.6	2	25.26	HEALTHY.VOLUNTEER08_q3
P04433	21 115 KV309 HUMAN RecName Full Ig kappa chain V III region VG Flags Precursor Fragment	Uniprot	9651.3	10464.6	2	28.42	HEALTHY.VOLUNTEER08_q3
P01764	20 117 HV303 HUMAN RecName Full Ig heavy chain V III region VH26 Flags Precursor	Uniprot	5606.89	10559.7	2	30.61	HEALTHY.VOLUNTEER08_q3
P06309	5 117 KV205 HUMAN RecName Full Ig kappa chain V II region GM607 Flags Precursor Fragment	Uniprot	1889.16	12490	2	32.74	HEALTHY.VOLUNTEER08_q3
P02656	21 99 APOC3 HUMAN RecName Full Apolipoprotein C III Short Apo CIII Short ApoC III Flags Precursor	Uniprot	14096.5	8764.68	3	58.23	HEALTHY.VOLUNTEER08_q3
P01766	HV305 HUMAN RecName Full Ig heavy chain V III region BRO	Uniprot	10275	13340.8	3	37.5	HEALTHY.VOLUNTEER08_q3
P06312	21 121 KV401 HUMAN RecName Full Ig kappa chain V IV region Flags Precursor Fragment	Uniprot	9631.37	11272.4	3	38.61	HEALTHY.VOLUNTEER08_q3
P02654	27 83 APOC1 HUMAN RecName Full Apolipoprotein C I Short Apo CI Short ApoC I Flags Precursor	Uniprot	5506.1	6630.58	3	49.12	HEALTHY.VOLUNTEER08_q3
P69905	2 142 HBA HUMAN RecName Full Hemoglobin subunit alpha AltName Full Hemoglobin alpha chain AltName	Uniprot	1144.63	15183.4	3	28.37	HEALTHY.VOLUNTEER08_q3
P01842	LAC HUMAN RecName Full Ig lambda chain C regions	Uniprot	61065.5	11407.6	4	65.71	HEALTHY.VOLUNTEER08_q3
P01621	5 100 KV303 HUMAN RecName Full Ig kappa chain V III region NG9 Flags Precursor Fragment	Uniprot	21070.2	10502.6	4	52.08	HEALTHY.VOLUNTEER08_q3
P02753	19 201 RET4 HUMAN RecName Full Retinol binding protein 4 AltName Full Plasma retinol binding prote	Uniprot	736.967	21413.8	4	34.97	HEALTHY.VOLUNTEER08_q3
P01834	IGKC HUMAN RecName Full Ig kappa chain C region	Uniprot	91282.9	11779.9	5	80.19	HEALTHY.VOLUNTEER08_q3
P02652	19 100 APOA2 HUMAN RecName Full Apolipoprotein A II Short Apo AII Short ApoA II Contains RecName F	Uniprot	25570.5	9360.69	5	56.1	HEALTHY.VOLUNTEER08_q3
P02655	23 101 APOC2 HUMAN RecName Full Apolipoprotein C II Short Apo CII Short ApoC II Flags Precursor	Uniprot	4159.94	8914.93	5	87.34	HEALTHY.VOLUNTEER08_q3
P27169	2 355 PON1 HUMAN RecName Full Serum paraoxonase arylesterase 1 Short PON 1 EC 3 1 1 2 EC 3 1 8 1 Al	Uniprot	351.307	39789.3	5	23.45	HEALTHY.VOLUNTEER08_q3
P19652	19 201 A1AG2 HUMAN RecName Full Alpha 1 acid glycoprotein 2 Short AGP 2 AltName Full Orosomucoid 2	Uniprot	4119.1	21936.3	6	37.16	HEALTHY.VOLUNTEER08_q3
P01019	34 485 ANGT HUMAN RecName Full Angiotensinogen AltName Full Serpin A8 Contains RecName Full Angio	Uniprot	568.55	49989.3	6	16.15	HEALTHY.VOLUNTEER08_q3
P05155	23 500 IC1 HUMAN RecName Full Plasma protease C1 inhibitor Short C1 Inh Short C1Inh AltName Full C	Uniprot	524.977	53071.6	6	14.85	HEALTHY.VOLUNTEER08_q3
O43866	20 347 CD5L HUMAN RecName Full CD5 antigen like AltName Full SP alpha AltName Full CT 2 AltName	Uniprot	340.539	37538	6	26.83	HEALTHY.VOLUNTEER08_q3
P02763	19 201 A1AG1 HUMAN RecName Full Alpha 1 acid glycoprotein 1 Short AGP 1 AltName Full Orosomucoid 1	Uniprot	15164.7	21788.2	7	44.81	HEALTHY.VOLUNTEER08_q3
P68871	2 147 HBB HUMAN RecName Full Hemoglobin subunit beta AltName Full Hemoglobin beta chain AltName F	Uniprot	3251.66	15981.3	7	63.01	HEALTHY.VOLUNTEER08_q3
P04196	19 525 HRG HUMAN RecName Full Histidine rich glycoprotein AltName Full Histidine proline rich glyc	Uniprot	451.772	58572.4	7	14	HEALTHY.VOLUNTEER08_q3
P02749	20 345 APOH HUMAN RecName Full Beta 2 glycoprotein 1 AltName Full Beta 2 glycoprotein I Short Beta	Uniprot	3158.72	37509.2	9	46.32	HEALTHY.VOLUNTEER08_q3
P00751	26 764 CFAB HUMAN RecName Full Complement factor B EC 3 4 21 47 AltName Full C3 C5 convertase AltN	Uniprot	513.207	84312.5	9	15.16	HEALTHY.VOLUNTEER08_q3
P02649	19 317 APOE HUMAN RecName Full Apolipoprotein E Short Apo E Flags Precursor	Uniprot	1508.76	34293.8	10	43.48	HEALTHY.VOLUNTEER08_q3
P01042	19 644 KNG1 HUMAN RecName Full Kininogen 1 AltName Full High molecular weight kininogen Short HMWK	Uniprot	1319.76	70923.3	10	26.2	HEALTHY.VOLUNTEER08_q3
P43652	22 599 AFAM HUMAN RecName Full Afamin AltName Full Alpha albumin Short Alpha Alb Flags Precursor	Uniprot	431.972	68516	10	23.01	HEALTHY.VOLUNTEER08_q3
P02765	19 367 FETUA HUMAN RecName Full Alpha 2 HS glycoprotein AltName Full Ba alpha 2 glycoprotein AltNa	Uniprot	8648.49	38011.5	11	49.57	HEALTHY.VOLUNTEER08_q3
P10909	23 449 CLUS HUMAN RecName Full Clusterin AltName Full Complement associated protein SP 40 40 AltNa	Uniprot	1961.99	50632.9	11	34.43	HEALTHY.VOLUNTEER08_q3
P04004	20 478 VTNC HUMAN RecName Full Vitronectin AltName Full Serum spreading factor Short S protein Alt	Uniprot	717.674	53076.4	11	24.84	HEALTHY.VOLUNTEER08_q3
P19827	28 911 ITIH1 HUMAN RecName Full Inter alpha trypsin inhibitor heavy chain H1 Short Inter alpha inhi	Uniprot	481.11	98927.9	11	19.68	HEALTHY.VOLUNTEER08_q3
P06396	28 782 GELS HUMAN RecName Full Gelsolin AltName Full Actin depolymerizing factor Short ADF AltName	Uniprot	328.26	83244.4	11	27.42	HEALTHY.VOLUNTEER08_q3
P01011	24 423 AACT HUMAN RecName Full Alpha 1 antichymotrypsin Short ACT AltName Full Cell growth inhibit	Uniprot	3656.7	45322.9	12	32.75	HEALTHY.VOLUNTEER08_q3
P01008	33 464 ANT3 HUMAN RecName Full Antithrombin III Short ATIII Flags Precursor	Uniprot	3066.11	49381.4	12	35.88	HEALTHY.VOLUNTEER08_q3
P02647	19 267 APOA1 HUMAN RecName Full Apolipoprotein A I Short Apo AI Short ApoA I Contains RecName Full	Uniprot	40065.8	28961.6	13	53.41	HEALTHY.VOLUNTEER08_q3
P02790	24 462 HEMO HUMAN RecName Full Hemopexin AltName Full Beta 1B glycoprotein Flags Precursor	Uniprot	14083.4	49979.8	13	40.09	HEALTHY.VOLUNTEER08_q3
P01877	IGHA2 HUMAN RecName Full Ig alpha 2 chain C region	Uniprot	10821.7	37324.7	13	61.76	HEALTHY.VOLUNTEER08_q3
P04217	22 495 A1BG HUMAN RecName Full Alpha 1B glycoprotein AltName Full Alpha 1 B glycoprotein Flags Pr	Uniprot	2283.34	52511	13	40.72	HEALTHY.VOLUNTEER08_q3
P01876	IGHA1 HUMAN RecName Full Ig alpha 1 chain C region	Uniprot	28564.7	38510.1	14	54.96	HEALTHY.VOLUNTEER08_q3
P01859	IGHG2 HUMAN RecName Full Ig gamma 2 chain C region	Uniprot	21017.9	36528	14	58.59	HEALTHY.VOLUNTEER08_q3
P00734	25 622 THRB HUMAN RecName Full Prothrombin EC 3 4 21 5 AltName Full Coagulation factor II Contains	Uniprot	742.225	68962.6	14	34.28	HEALTHY.VOLUNTEER08_q3
P20742	26 1482 PZP HUMAN RecName Full Pregnancy zone protein AltName Full C3 and PZP like alpha 2 macrogl	Uniprot	417.897	162451	14	8.17	HEALTHY.VOLUNTEER08_q3
P01861	IGHG4 HUMAN RecName Full Ig gamma 4 chain C region	Uniprot	21450.8	36453.8	15	76.15	HEALTHY.VOLUNTEER08_q3
P01860	IGHG3 HUMAN RecName Full Ig gamma 3 chain C region AltName Full Heavy chain disease protein AltNam	Uniprot	17523.1	42313.5	15	52.52	HEALTHY.VOLUNTEER08_q3
P01871	IGHM HUMAN RecName Full Ig mu chain C region	Uniprot	4166.29	49991	15	39.6	HEALTHY.VOLUNTEER08_q3
P04003	49 597 C4BPA HUMAN RecName Full C4b binding protein alpha chain Short C4bp AltName Full Proline ri	Uniprot	1618.6	63723.7	15	36.61	HEALTHY.VOLUNTEER08_q3
P19823	19 946 ITIH2 HUMAN RecName Full Inter alpha trypsin inhibitor heavy chain H2 Short Inter alpha inhi	Uniprot	695.305	104695	15	22.41	HEALTHY.VOLUNTEER08_q3
P06727	21 396 APOA4 HUMAN RecName Full Apolipoprotein A IV Short Apo AIV Short ApoA IV Flags Precursor	Uniprot	1529.42	43402.6	16	47.61	HEALTHY.VOLUNTEER08_q3
P01857	IGHG1 HUMAN RecName Full Ig gamma 1 chain C region	Uniprot	49471	36619.2	17	63.33	HEALTHY.VOLUNTEER08_q3
Q14624	29 930 ITIH4 HUMAN RecName Full Inter alpha trypsin inhibitor heavy chain H4 Short Inter alpha inhi	Uniprot	678.469	100472	17	27.61	HEALTHY.VOLUNTEER08_q3
P01009	25 418 A1AT HUMAN RecName Full Alpha 1 antitrypsin AltName Full Alpha 1 protease inhibitor AltName	Uniprot	15894.4	44381.6	20	52.03	HEALTHY.VOLUNTEER08_q3
P02774	17 474 VTDB HUMAN RecName Full Vitamin D binding protein Short DBP Short VDB AltName Full Group sp	Uniprot	6149.88	52840.3	20	56.55	HEALTHY.VOLUNTEER08_q3
P00747	20 810 PLMN HUMAN RecName Full Plasminogen EC 3 4 21 7 Contains RecName Full Plasmin heavy chain A	Uniprot	1524.23	91169.8	21	40.83	HEALTHY.VOLUNTEER08_q3
P00738	19 406 HPT HUMAN RecName Full Haptoglobin Contains RecName Full Haptoglobin alpha chain Contains R	Uniprot	27332.8	44033.4	24	76.55	HEALTHY.VOLUNTEER08_q3
P00450	20 1065 CERU HUMAN RecName Full Ceruloplasmin EC 1 16 3 1 AltName Full Ferroxidase Flags Precurso	Uniprot	2103.94	120884	26	38.43	HEALTHY.VOLUNTEER08_q3
P08603	19 1231 CFAH HUMAN RecName Full Complement factor H AltName Full H factor 1 Flags Precursor	Uniprot	930.243	141615	26	28.94	HEALTHY.VOLUNTEER08_q3
P02679	27 453 FIBG HUMAN RecName Full Fibrinogen gamma chain Flags Precursor	Uniprot	19845.2	49053.4	27	79.39	HEALTHY.VOLUNTEER08_q3
P02675	31 491 FIBB HUMAN RecName Full Fibrinogen beta chain Contains RecName Full Fibrinopeptide B Flags	Uniprot	26247.2	52941.9	28	79.39	HEALTHY.VOLUNTEER08_q3
P02671	20 866 FIBA HUMAN RecName Full Fibrinogen alpha chain Contains RecName Full Fibrinopeptide A Flags	Uniprot	11481.9	93561.9	28	38.37	HEALTHY.VOLUNTEER08_q3
P0C0L4	20 1744 CO4A HUMAN RecName Full Complement C4 A AltName Full Acidic complement C4 AltName Full C3	Uniprot	1048.67	192117	34	30.61	HEALTHY.VOLUNTEER08_q3
P02787	20 698 TRFE HUMAN RecName Full Serotransferrin Short Transferrin AltName Full Siderophilin AltName	Uniprot	46530.1	77348.6	40	76.44	HEALTHY.VOLUNTEER08_q3
P01023	24 1474 A2MG HUMAN RecName Full Alpha 2 macroglobulin Short Alpha 2 M AltName Full C3 and PZP like	Uniprot	6481.86	162223	49	49.14	HEALTHY.VOLUNTEER08_q3
P02768	19 609 ALBU HUMAN RecName Full Serum albumin Flags Precursor	Uniprot	143663	69240.2	53	81.73	HEALTHY.VOLUNTEER08_q3
P02751	32 2386 FINC HUMAN RecName Full Fibronectin Short FN AltName Full Cold insoluble globulin Short CI	Uniprot	1226.37	263081	55	38.56	HEALTHY.VOLUNTEER08_q3
P01024	23 1663 CO3 HUMAN RecName Full Complement C3 AltName Full C3 and PZP like alpha 2 macroglobulin do	Uniprot	10302.1	186491	83	63.25	HEALTHY.VOLUNTEER08_q3
P04114	28 4563 APOB HUMAN RecName Full Apolipoprotein B 100 Short Apo B 100 Contains RecName Full Apolipo	Uniprot	1324.61	514243	109	31.55	HEALTHY.VOLUNTEER08_q3
P01764	20 117 HV303 HUMAN RecName Full Ig heavy chain V III region VH26 Flags Precursor	Uniprot	10445.1	10559.7	2	30.61	HEALTHY.VOLUNTEER09_q1
P01601	23 117 KV109 HUMAN RecName Full Ig kappa chain V I region HK101 Flags Precursor Fragment	Uniprot	3921.12	10497.6	2	25.26	HEALTHY.VOLUNTEER09_q1
P04433	21 115 KV309 HUMAN RecName Full Ig kappa chain V III region VG Flags Precursor Fragment	Uniprot	3241.32	10464.6	2	28.42	HEALTHY.VOLUNTEER09_q1
P04207	21 129 KV308 HUMAN RecName Full Ig kappa chain V III region CLL AltName Full Rheumatoid factor Fla	Uniprot	1132.58	12164.6	2	24.77	HEALTHY.VOLUNTEER09_q1
P01766	HV305 HUMAN RecName Full Ig heavy chain V III region BRO	Uniprot	7783.77	13340.8	3	37.5	HEALTHY.VOLUNTEER09_q1
P02656	21 99 APOC3 HUMAN RecName Full Apolipoprotein C III Short Apo CIII Short ApoC III Flags Precursor	Uniprot	9698.04	8764.68	4	67.09	HEALTHY.VOLUNTEER09_q1
P69905	2 142 HBA HUMAN RecName Full Hemoglobin subunit alpha AltName Full Hemoglobin alpha chain AltName	Uniprot	1130.02	15183.4	4	48.94	HEALTHY.VOLUNTEER09_q1
P05090	21 189 APOD HUMAN RecName Full Apolipoprotein D Short Apo D Short ApoD Flags Precursor	Uniprot	540.591	19588.2	4	24.85	HEALTHY.VOLUNTEER09_q1
P05155	23 500 IC1 HUMAN RecName Full Plasma protease C1 inhibitor Short C1 Inh Short C1Inh AltName Full C	Uniprot	225.043	53071.6	4	11.51	HEALTHY.VOLUNTEER09_q1
P01834	IGKC HUMAN RecName Full Ig kappa chain C region	Uniprot	60004	11779.9	5	80.19	HEALTHY.VOLUNTEER09_q1
P01842	LAC HUMAN RecName Full Ig lambda chain C regions	Uniprot	54918.2	11407.6	5	68.57	HEALTHY.VOLUNTEER09_q1
P02652	19 100 APOA2 HUMAN RecName Full Apolipoprotein A II Short Apo AII Short ApoA II Contains RecName F	Uniprot	27324.7	9360.69	5	53.66	HEALTHY.VOLUNTEER09_q1
P02655	23 101 APOC2 HUMAN RecName Full Apolipoprotein C II Short Apo CII Short ApoC II Flags Precursor	Uniprot	2476.37	8914.93	5	87.34	HEALTHY.VOLUNTEER09_q1
P02760	20 352 AMBP HUMAN RecName Full Protein AMBP Contains RecName Full Alpha 1 microglobulin Short Prot	Uniprot	665.101	37970.6	5	17.72	HEALTHY.VOLUNTEER09_q1
P02763	19 201 A1AG1 HUMAN RecName Full Alpha 1 acid glycoprotein 1 Short AGP 1 AltName Full Orosomucoid 1	Uniprot	3842.48	21788.2	6	36.61	HEALTHY.VOLUNTEER09_q1
P10909	23 449 CLUS HUMAN RecName Full Clusterin AltName Full Complement associated protein SP 40 40 AltNa	Uniprot	859.221	50632.9	6	19.91	HEALTHY.VOLUNTEER09_q1
P04004	20 478 VTNC HUMAN RecName Full Vitronectin AltName Full Serum spreading factor Short S protein Alt	Uniprot	582.869	53076.4	6	15.9	HEALTHY.VOLUNTEER09_q1
P01019	34 485 ANGT HUMAN RecName Full Angiotensinogen AltName Full Serpin A8 Contains RecName Full Angio	Uniprot	356.827	49989.3	6	14.16	HEALTHY.VOLUNTEER09_q1
P04196	19 525 HRG HUMAN RecName Full Histidine rich glycoprotein AltName Full Histidine proline rich glyc	Uniprot	288.035	58572.4	6	14.6	HEALTHY.VOLUNTEER09_q1
P68871	2 147 HBB HUMAN RecName Full Hemoglobin subunit beta AltName Full Hemoglobin beta chain AltName F	Uniprot	3624.86	15981.3	7	65.07	HEALTHY.VOLUNTEER09_q1
P19652	19 201 A1AG2 HUMAN RecName Full Alpha 1 acid glycoprotein 2 Short AGP 2 AltName Full Orosomucoid 2	Uniprot	2140.5	21936.3	7	38.8	HEALTHY.VOLUNTEER09_q1
P06396	28 782 GELS HUMAN RecName Full Gelsolin AltName Full Actin depolymerizing factor Short ADF AltName	Uniprot	287.746	83244.4	7	16.42	HEALTHY.VOLUNTEER09_q1
P02749	20 345 APOH HUMAN RecName Full Beta 2 glycoprotein 1 AltName Full Beta 2 glycoprotein I Short Beta	Uniprot	3530.29	37509.2	8	39.57	HEALTHY.VOLUNTEER09_q1
P00751	26 764 CFAB HUMAN RecName Full Complement factor B EC 3 4 21 47 AltName Full C3 C5 convertase AltN	Uniprot	350.463	84312.5	8	14.75	HEALTHY.VOLUNTEER09_q1
P04217	22 495 A1BG HUMAN RecName Full Alpha 1B glycoprotein AltName Full Alpha 1 B glycoprotein Flags Pr	Uniprot	784.114	52511	9	32.28	HEALTHY.VOLUNTEER09_q1
P19827	28 911 ITIH1 HUMAN RecName Full Inter alpha trypsin inhibitor heavy chain H1 Short Inter alpha inhi	Uniprot	415.79	98927.9	9	16.18	HEALTHY.VOLUNTEER09_q1
P43652	22 599 AFAM HUMAN RecName Full Afamin AltName Full Alpha albumin Short Alpha Alb Flags Precursor	Uniprot	363.056	68516	9	20.42	HEALTHY.VOLUNTEER09_q1
P02765	19 367 FETUA HUMAN RecName Full Alpha 2 HS glycoprotein AltName Full Ba alpha 2 glycoprotein AltNa	Uniprot	6220.39	38011.5	10	34.1	HEALTHY.VOLUNTEER09_q1
P01876	IGHA1 HUMAN RecName Full Ig alpha 1 chain C region	Uniprot	5305.38	38510.1	10	46.46	HEALTHY.VOLUNTEER09_q1
P02649	19 317 APOE HUMAN RecName Full Apolipoprotein E Short Apo E Flags Precursor	Uniprot	652.396	34293.8	10	38.46	HEALTHY.VOLUNTEER09_q1
P01861	IGHG4 HUMAN RecName Full Ig gamma 4 chain C region	Uniprot	15284.3	36453.8	11	50.76	HEALTHY.VOLUNTEER09_q1
P04003	49 597 C4BPA HUMAN RecName Full C4b binding protein alpha chain Short C4bp AltName Full Proline ri	Uniprot	647.834	63723.7	11	22.22	HEALTHY.VOLUNTEER09_q1
P00747	20 810 PLMN HUMAN RecName Full Plasminogen EC 3 4 21 7 Contains RecName Full Plasmin heavy chain A	Uniprot	598.336	91169.8	11	21.62	HEALTHY.VOLUNTEER09_q1
P01859	IGHG2 HUMAN RecName Full Ig gamma 2 chain C region	Uniprot	13282.2	36528	12	46.32	HEALTHY.VOLUNTEER09_q1
P01871	IGHM HUMAN RecName Full Ig mu chain C region	Uniprot	6526.91	49991	12	31.19	HEALTHY.VOLUNTEER09_q1
P01011	24 423 AACT HUMAN RecName Full Alpha 1 antichymotrypsin Short ACT AltName Full Cell growth inhibit	Uniprot	2479.57	45322.9	12	36.25	HEALTHY.VOLUNTEER09_q1
P01042	19 644 KNG1 HUMAN RecName Full Kininogen 1 AltName Full High molecular weight kininogen Short HMWK	Uniprot	951.44	70923.3	12	30.51	HEALTHY.VOLUNTEER09_q1
P01860	IGHG3 HUMAN RecName Full Ig gamma 3 chain C region AltName Full Heavy chain disease protein AltNam	Uniprot	13616.6	42313.5	14	48.28	HEALTHY.VOLUNTEER09_q1
P01008	33 464 ANT3 HUMAN RecName Full Antithrombin III Short ATIII Flags Precursor	Uniprot	2666.37	49381.4	14	43.29	HEALTHY.VOLUNTEER09_q1
P00734	25 622 THRB HUMAN RecName Full Prothrombin EC 3 4 21 5 AltName Full Coagulation factor II Contains	Uniprot	561.754	68962.6	14	27.26	HEALTHY.VOLUNTEER09_q1
P02790	24 462 HEMO HUMAN RecName Full Hemopexin AltName Full Beta 1B glycoprotein Flags Precursor	Uniprot	13651.7	49979.8	15	48.06	HEALTHY.VOLUNTEER09_q1
P19823	19 946 ITIH2 HUMAN RecName Full Inter alpha trypsin inhibitor heavy chain H2 Short Inter alpha inhi	Uniprot	691.388	104695	15	23.17	HEALTHY.VOLUNTEER09_q1
Q14624	29 930 ITIH4 HUMAN RecName Full Inter alpha trypsin inhibitor heavy chain H4 Short Inter alpha inhi	Uniprot	332.443	100472	15	22.17	HEALTHY.VOLUNTEER09_q1
P01857	IGHG1 HUMAN RecName Full Ig gamma 1 chain C region	Uniprot	39604.8	36619.2	16	60.3	HEALTHY.VOLUNTEER09_q1
P02774	17 474 VTDB HUMAN RecName Full Vitamin D binding protein Short DBP Short VDB AltName Full Group sp	Uniprot	2555.33	52840.3	16	46.51	HEALTHY.VOLUNTEER09_q1
P06727	21 396 APOA4 HUMAN RecName Full Apolipoprotein A IV Short Apo AIV Short ApoA IV Flags Precursor	Uniprot	2063.47	43402.6	16	54.79	HEALTHY.VOLUNTEER09_q1
P02647	19 267 APOA1 HUMAN RecName Full Apolipoprotein A I Short Apo AI Short ApoA I Contains RecName Full	Uniprot	47453.5	28961.6	17	68.67	HEALTHY.VOLUNTEER09_q1
P02679	27 453 FIBG HUMAN RecName Full Fibrinogen gamma chain Flags Precursor	Uniprot	12869.2	49053.4	18	51.99	HEALTHY.VOLUNTEER09_q1
P01009	25 418 A1AT HUMAN RecName Full Alpha 1 antitrypsin AltName Full Alpha 1 protease inhibitor AltName	Uniprot	12300.6	44381.6	21	53.55	HEALTHY.VOLUNTEER09_q1
P00738	19 406 HPT HUMAN RecName Full Haptoglobin Contains RecName Full Haptoglobin alpha chain Contains R	Uniprot	14766.4	44033.4	22	72.94	HEALTHY.VOLUNTEER09_q1
P08603	19 1231 CFAH HUMAN RecName Full Complement factor H AltName Full H factor 1 Flags Precursor	Uniprot	670.582	141615	22	25.06	HEALTHY.VOLUNTEER09_q1
P02671	20 866 FIBA HUMAN RecName Full Fibrinogen alpha chain Contains RecName Full Fibrinopeptide A Flags	Uniprot	4484.68	93561.9	23	34.59	HEALTHY.VOLUNTEER09_q1
P00450	20 1065 CERU HUMAN RecName Full Ceruloplasmin EC 1 16 3 1 AltName Full Ferroxidase Flags Precurso	Uniprot	1003.48	120884	23	34.23	HEALTHY.VOLUNTEER09_q1
P02675	31 491 FIBB HUMAN RecName Full Fibrinogen beta chain Contains RecName Full Fibrinopeptide B Flags	Uniprot	14984.4	52941.9	27	75.05	HEALTHY.VOLUNTEER09_q1
P02787	20 698 TRFE HUMAN RecName Full Serotransferrin Short Transferrin AltName Full Siderophilin AltName	Uniprot	34787.4	77348.6	39	70.69	HEALTHY.VOLUNTEER09_q1
P0C0L4	20 1744 CO4A HUMAN RecName Full Complement C4 A AltName Full Acidic complement C4 AltName Full C3	Uniprot	989.748	192117	39	30.96	HEALTHY.VOLUNTEER09_q1
P02751	32 2386 FINC HUMAN RecName Full Fibronectin Short FN AltName Full Cold insoluble globulin Short CI	Uniprot	1678.72	263081	51	36.69	HEALTHY.VOLUNTEER09_q1
P02768	19 609 ALBU HUMAN RecName Full Serum albumin Flags Precursor	Uniprot	134776	69240.2	52	78.85	HEALTHY.VOLUNTEER09_q1
P01023	24 1474 A2MG HUMAN RecName Full Alpha 2 macroglobulin Short Alpha 2 M AltName Full C3 and PZP like	Uniprot	8898.56	162223	52	52.31	HEALTHY.VOLUNTEER09_q1
P01024	23 1663 CO3 HUMAN RecName Full Complement C3 AltName Full C3 and PZP like alpha 2 macroglobulin do	Uniprot	7469.16	186491	76	58.62	HEALTHY.VOLUNTEER09_q1
P04114	28 4563 APOB HUMAN RecName Full Apolipoprotein B 100 Short Apo B 100 Contains RecName Full Apolipo	Uniprot	737.509	514243	94	25.9	HEALTHY.VOLUNTEER09_q1
P01766	HV305 HUMAN RecName Full Ig heavy chain V III region BRO	Uniprot	5301.77	13340.8	2	25	HEALTHY.VOLUNTEER10_q1
P02654	27 83 APOC1 HUMAN RecName Full Apolipoprotein C I Short Apo CI Short ApoC I Flags Precursor	Uniprot	3112.12	6630.58	2	33.33	HEALTHY.VOLUNTEER10_q1
P01764	20 117 HV303 HUMAN RecName Full Ig heavy chain V III region VH26 Flags Precursor	Uniprot	2690.93	10559.7	2	30.61	HEALTHY.VOLUNTEER10_q1
P04433	21 115 KV309 HUMAN RecName Full Ig kappa chain V III region VG Flags Precursor Fragment	Uniprot	1413.79	10464.6	2	28.42	HEALTHY.VOLUNTEER10_q1
P04208	LV106 HUMAN RecName Full Ig lambda chain V I region WAH	Uniprot	674.28	11839	2	11.93	HEALTHY.VOLUNTEER10_q1
P01617	KV204 HUMAN RecName Full Ig kappa chain V II region TEW	Uniprot	496.237	12172.7	2	32.74	HEALTHY.VOLUNTEER10_q1
P01621	5 100 KV303 HUMAN RecName Full Ig kappa chain V III region NG9 Flags Precursor Fragment	Uniprot	9225.76	10502.6	3	35.42	HEALTHY.VOLUNTEER10_q1
P02656	21 99 APOC3 HUMAN RecName Full Apolipoprotein C III Short Apo CIII Short ApoC III Flags Precursor	Uniprot	8218.16	8764.68	3	43.04	HEALTHY.VOLUNTEER10_q1
P69905	2 142 HBA HUMAN RecName Full Hemoglobin subunit alpha AltName Full Hemoglobin alpha chain AltName	Uniprot	2159.02	15183.4	3	28.37	HEALTHY.VOLUNTEER10_q1
P02655	23 101 APOC2 HUMAN RecName Full Apolipoprotein C II Short Apo CII Short ApoC II Flags Precursor	Uniprot	1863.52	8914.93	3	62.03	HEALTHY.VOLUNTEER10_q1
P05090	21 189 APOD HUMAN RecName Full Apolipoprotein D Short Apo D Short ApoD Flags Precursor	Uniprot	340.984	19588.2	3	18.93	HEALTHY.VOLUNTEER10_q1
P01842	LAC HUMAN RecName Full Ig lambda chain C regions	Uniprot	44466.9	11407.6	4	65.71	HEALTHY.VOLUNTEER10_q1
P01593	KV101 HUMAN RecName Full Ig kappa chain V I region AG	Uniprot	2144.11	12106.4	4	53.7	HEALTHY.VOLUNTEER10_q1
P01834	IGKC HUMAN RecName Full Ig kappa chain C region	Uniprot	74273.1	11779.9	5	80.19	HEALTHY.VOLUNTEER10_q1
P02652	19 100 APOA2 HUMAN RecName Full Apolipoprotein A II Short Apo AII Short ApoA II Contains RecName F	Uniprot	30533.6	9360.69	5	53.66	HEALTHY.VOLUNTEER10_q1
P01019	34 485 ANGT HUMAN RecName Full Angiotensinogen AltName Full Serpin A8 Contains RecName Full Angio	Uniprot	845.107	49989.3	5	14.16	HEALTHY.VOLUNTEER10_q1
P01871	IGHM HUMAN RecName Full Ig mu chain C region	Uniprot	1128.5	49991	6	16.59	HEALTHY.VOLUNTEER10_q1
P05155	23 500 IC1 HUMAN RecName Full Plasma protease C1 inhibitor Short C1 Inh Short C1Inh AltName Full C	Uniprot	875.505	53071.6	6	15.69	HEALTHY.VOLUNTEER10_q1
P27169	2 355 PON1 HUMAN RecName Full Serum paraoxonase arylesterase 1 Short PON 1 EC 3 1 1 2 EC 3 1 8 1 Al	Uniprot	571.245	39789.3	6	20.9	HEALTHY.VOLUNTEER10_q1
P05546	20 499 HEP2 HUMAN RecName Full Heparin cofactor 2 AltName Full Heparin cofactor II Short HC II Alt	Uniprot	268.054	55131.2	6	10.83	HEALTHY.VOLUNTEER10_q1
P02763	19 201 A1AG1 HUMAN RecName Full Alpha 1 acid glycoprotein 1 Short AGP 1 AltName Full Orosomucoid 1	Uniprot	15870.5	21788.2	7	44.81	HEALTHY.VOLUNTEER10_q1
P02749	20 345 APOH HUMAN RecName Full Beta 2 glycoprotein 1 AltName Full Beta 2 glycoprotein I Short Beta	Uniprot	4406.1	37509.2	7	32.82	HEALTHY.VOLUNTEER10_q1
P02760	20 352 AMBP HUMAN RecName Full Protein AMBP Contains RecName Full Alpha 1 microglobulin Short Prot	Uniprot	916.159	37970.6	7	33.63	HEALTHY.VOLUNTEER10_q1
P04217	22 495 A1BG HUMAN RecName Full Alpha 1B glycoprotein AltName Full Alpha 1 B glycoprotein Flags Pr	Uniprot	899.989	52511	7	17.72	HEALTHY.VOLUNTEER10_q1
P04004	20 478 VTNC HUMAN RecName Full Vitronectin AltName Full Serum spreading factor Short S protein Alt	Uniprot	457.73	53076.4	7	21.57	HEALTHY.VOLUNTEER10_q1
P06396	28 782 GELS HUMAN RecName Full Gelsolin AltName Full Actin depolymerizing factor Short ADF AltName	Uniprot	355.096	83244.4	7	16.95	HEALTHY.VOLUNTEER10_q1
P68871	2 147 HBB HUMAN RecName Full Hemoglobin subunit beta AltName Full Hemoglobin beta chain AltName F	Uniprot	4907.67	15981.3	8	66.44	HEALTHY.VOLUNTEER10_q1
P19652	19 201 A1AG2 HUMAN RecName Full Alpha 1 acid glycoprotein 2 Short AGP 2 AltName Full Orosomucoid 2	Uniprot	3912.21	21936.3	8	40.44	HEALTHY.VOLUNTEER10_q1
P10909	23 449 CLUS HUMAN RecName Full Clusterin AltName Full Complement associated protein SP 40 40 AltNa	Uniprot	1275.39	50632.9	8	27.17	HEALTHY.VOLUNTEER10_q1
P04196	19 525 HRG HUMAN RecName Full Histidine rich glycoprotein AltName Full Histidine proline rich glyc	Uniprot	999.843	58572.4	8	22.09	HEALTHY.VOLUNTEER10_q1
P02649	19 317 APOE HUMAN RecName Full Apolipoprotein E Short Apo E Flags Precursor	Uniprot	759.532	34293.8	8	35.45	HEALTHY.VOLUNTEER10_q1
P01861	IGHG4 HUMAN RecName Full Ig gamma 4 chain C region	Uniprot	10418	36453.8	9	33.94	HEALTHY.VOLUNTEER10_q1
P01008	33 464 ANT3 HUMAN RecName Full Antithrombin III Short ATIII Flags Precursor	Uniprot	3276.48	49381.4	9	30.09	HEALTHY.VOLUNTEER10_q1
P00751	26 764 CFAB HUMAN RecName Full Complement factor B EC 3 4 21 47 AltName Full C3 C5 convertase AltN	Uniprot	518.808	84312.5	9	16.24	HEALTHY.VOLUNTEER10_q1
P02765	19 367 FETUA HUMAN RecName Full Alpha 2 HS glycoprotein AltName Full Ba alpha 2 glycoprotein AltNa	Uniprot	5210	38011.5	10	36.96	HEALTHY.VOLUNTEER10_q1
P20742	26 1482 PZP HUMAN RecName Full Pregnancy zone protein AltName Full C3 and PZP like alpha 2 macrogl	Uniprot	239.615	162451	10	8.1	HEALTHY.VOLUNTEER10_q1
P01042	19 644 KNG1 HUMAN RecName Full Kininogen 1 AltName Full High molecular weight kininogen Short HMWK	Uniprot	1487.93	70923.3	11	23.96	HEALTHY.VOLUNTEER10_q1
P19827	28 911 ITIH1 HUMAN RecName Full Inter alpha trypsin inhibitor heavy chain H1 Short Inter alpha inhi	Uniprot	471.955	98927.9	11	16.74	HEALTHY.VOLUNTEER10_q1
P01859	IGHG2 HUMAN RecName Full Ig gamma 2 chain C region	Uniprot	8127.6	36528	12	48.47	HEALTHY.VOLUNTEER10_q1
P01011	24 423 AACT HUMAN RecName Full Alpha 1 antichymotrypsin Short ACT AltName Full Cell growth inhibit	Uniprot	5150.98	45322.9	12	37.25	HEALTHY.VOLUNTEER10_q1
P19823	19 946 ITIH2 HUMAN RecName Full Inter alpha trypsin inhibitor heavy chain H2 Short Inter alpha inhi	Uniprot	1022.6	104695	12	15.52	HEALTHY.VOLUNTEER10_q1
P02647	19 267 APOA1 HUMAN RecName Full Apolipoprotein A I Short Apo AI Short ApoA I Contains RecName Full	Uniprot	47320.9	28961.6	13	57.03	HEALTHY.VOLUNTEER10_q1
P01876	IGHA1 HUMAN RecName Full Ig alpha 1 chain C region	Uniprot	9411.98	38510.1	13	45.33	HEALTHY.VOLUNTEER10_q1
P01860	IGHG3 HUMAN RecName Full Ig gamma 3 chain C region AltName Full Heavy chain disease protein AltNam	Uniprot	10031.5	42313.5	14	50.13	HEALTHY.VOLUNTEER10_q1
P06727	21 396 APOA4 HUMAN RecName Full Apolipoprotein A IV Short Apo AIV Short ApoA IV Flags Precursor	Uniprot	2270.98	43402.6	14	48.67	HEALTHY.VOLUNTEER10_q1
P04003	49 597 C4BPA HUMAN RecName Full C4b binding protein alpha chain Short C4bp AltName Full Proline ri	Uniprot	1245.59	63723.7	14	34.61	HEALTHY.VOLUNTEER10_q1
P01857	IGHG1 HUMAN RecName Full Ig gamma 1 chain C region	Uniprot	26312.8	36619.2	15	60.3	HEALTHY.VOLUNTEER10_q1
P02790	24 462 HEMO HUMAN RecName Full Hemopexin AltName Full Beta 1B glycoprotein Flags Precursor	Uniprot	12686.3	49979.8	16	44.87	HEALTHY.VOLUNTEER10_q1
Q14624	29 930 ITIH4 HUMAN RecName Full Inter alpha trypsin inhibitor heavy chain H4 Short Inter alpha inhi	Uniprot	755.68	100472	16	22.39	HEALTHY.VOLUNTEER10_q1
P00734	25 622 THRB HUMAN RecName Full Prothrombin EC 3 4 21 5 AltName Full Coagulation factor II Contains	Uniprot	707.185	68962.6	17	37.96	HEALTHY.VOLUNTEER10_q1
P02679	27 453 FIBG HUMAN RecName Full Fibrinogen gamma chain Flags Precursor	Uniprot	11367.2	49053.4	18	54.57	HEALTHY.VOLUNTEER10_q1
P02774	17 474 VTDB HUMAN RecName Full Vitamin D binding protein Short DBP Short VDB AltName Full Group sp	Uniprot	5057.91	52840.3	19	52.18	HEALTHY.VOLUNTEER10_q1
P02751	32 2386 FINC HUMAN RecName Full Fibronectin Short FN AltName Full Cold insoluble globulin Short CI	Uniprot	273.543	263081	19	12.02	HEALTHY.VOLUNTEER10_q1
P00747	20 810 PLMN HUMAN RecName Full Plasminogen EC 3 4 21 7 Contains RecName Full Plasmin heavy chain A	Uniprot	1351.1	91169.8	20	39.44	HEALTHY.VOLUNTEER10_q1
P00738	19 406 HPT HUMAN RecName Full Haptoglobin Contains RecName Full Haptoglobin alpha chain Contains R	Uniprot	27062.5	44033.4	22	67.27	HEALTHY.VOLUNTEER10_q1
P01009	25 418 A1AT HUMAN RecName Full Alpha 1 antitrypsin AltName Full Alpha 1 protease inhibitor AltName	Uniprot	16486.3	44381.6	23	56.09	HEALTHY.VOLUNTEER10_q1
P02671	20 866 FIBA HUMAN RecName Full Fibrinogen alpha chain Contains RecName Full Fibrinopeptide A Flags	Uniprot	3269.63	93561.9	23	32.82	HEALTHY.VOLUNTEER10_q1
P08603	19 1231 CFAH HUMAN RecName Full Complement factor H AltName Full H factor 1 Flags Precursor	Uniprot	693.949	141615	23	25.8	HEALTHY.VOLUNTEER10_q1
P02675	31 491 FIBB HUMAN RecName Full Fibrinogen beta chain Contains RecName Full Fibrinopeptide B Flags	Uniprot	17970.2	52941.9	25	64.86	HEALTHY.VOLUNTEER10_q1
P00450	20 1065 CERU HUMAN RecName Full Ceruloplasmin EC 1 16 3 1 AltName Full Ferroxidase Flags Precurso	Uniprot	2049.49	120884	26	39.39	HEALTHY.VOLUNTEER10_q1
P02787	20 698 TRFE HUMAN RecName Full Serotransferrin Short Transferrin AltName Full Siderophilin AltName	Uniprot	37756.6	77348.6	34	62.15	HEALTHY.VOLUNTEER10_q1
P0C0L5	20 1744 CO4B HUMAN RecName Full Complement C4 B AltName Full Basic complement C4 AltName Full C3	Uniprot	2119.2	192082	43	30.9	HEALTHY.VOLUNTEER10_q1
P0C0L4	20 1744 CO4A HUMAN RecName Full Complement C4 A AltName Full Acidic complement C4 AltName Full C3	Uniprot	2180.38	192117	44	32.46	HEALTHY.VOLUNTEER10_q1
P02768	19 609 ALBU HUMAN RecName Full Serum albumin Flags Precursor	Uniprot	134300	69240.2	51	80.88	HEALTHY.VOLUNTEER10_q1
P01023	24 1474 A2MG HUMAN RecName Full Alpha 2 macroglobulin Short Alpha 2 M AltName Full C3 and PZP like	Uniprot	8101.91	162223	53	50.93	HEALTHY.VOLUNTEER10_q1
P01024	23 1663 CO3 HUMAN RecName Full Complement C3 AltName Full C3 and PZP like alpha 2 macroglobulin do	Uniprot	7442.47	186491	68	53.99	HEALTHY.VOLUNTEER10_q1
P04114	28 4563 APOB HUMAN RecName Full Apolipoprotein B 100 Short Apo B 100 Contains RecName Full Apolipo	Uniprot	670.731	514243	78	22	HEALTHY.VOLUNTEER10_q1
P06309	5 117 KV205 HUMAN RecName Full Ig kappa chain V II region GM607 Flags Precursor Fragment	Uniprot	941.825	12490	2	32.74	HEALTHY.VOLUNTEER10_q2
P05090	21 189 APOD HUMAN RecName Full Apolipoprotein D Short Apo D Short ApoD Flags Precursor	Uniprot	841.169	19588.2	2	13.02	HEALTHY.VOLUNTEER10_q2
P02655	23 101 APOC2 HUMAN RecName Full Apolipoprotein C II Short Apo CII Short ApoC II Flags Precursor	Uniprot	2013.61	8914.93	3	36.71	HEALTHY.VOLUNTEER10_q2
P25311	18 295 ZA2G HUMAN RecName Full Zinc alpha 2 glycoprotein AltName Full Zn alpha 2 glycoprotein Shor	Uniprot	515.85	32373.1	3	16.91	HEALTHY.VOLUNTEER10_q2
P01842	LAC HUMAN RecName Full Ig lambda chain C regions	Uniprot	41325.5	11407.6	4	65.71	HEALTHY.VOLUNTEER10_q2
P02652	19 100 APOA2 HUMAN RecName Full Apolipoprotein A II Short Apo AII Short ApoA II Contains RecName F	Uniprot	22502	9360.69	4	47.56	HEALTHY.VOLUNTEER10_q2
P02656	21 99 APOC3 HUMAN RecName Full Apolipoprotein C III Short Apo CIII Short ApoC III Flags Precursor	Uniprot	9046.62	8764.68	4	67.09	HEALTHY.VOLUNTEER10_q2
P01621	5 100 KV303 HUMAN RecName Full Ig kappa chain V III region NG9 Flags Precursor Fragment	Uniprot	7985.4	10502.6	4	54.17	HEALTHY.VOLUNTEER10_q2
P01766	HV305 HUMAN RecName Full Ig heavy chain V III region BRO	Uniprot	5509.46	13340.8	4	41.67	HEALTHY.VOLUNTEER10_q2
P01764	20 117 HV303 HUMAN RecName Full Ig heavy chain V III region VH26 Flags Precursor	Uniprot	3971.03	10559.7	4	58.16	HEALTHY.VOLUNTEER10_q2
P02654	27 83 APOC1 HUMAN RecName Full Apolipoprotein C I Short Apo CI Short ApoC I Flags Precursor	Uniprot	3890.84	6630.58	4	52.63	HEALTHY.VOLUNTEER10_q2
P69905	2 142 HBA HUMAN RecName Full Hemoglobin subunit alpha AltName Full Hemoglobin alpha chain AltName	Uniprot	3654.66	15183.4	4	48.94	HEALTHY.VOLUNTEER10_q2
P01019	34 485 ANGT HUMAN RecName Full Angiotensinogen AltName Full Serpin A8 Contains RecName Full Angio	Uniprot	657.012	49989.3	4	11.95	HEALTHY.VOLUNTEER10_q2
P01834	IGKC HUMAN RecName Full Ig kappa chain C region	Uniprot	85714.8	11779.9	5	80.19	HEALTHY.VOLUNTEER10_q2
P19652	19 201 A1AG2 HUMAN RecName Full Alpha 1 acid glycoprotein 2 Short AGP 2 AltName Full Orosomucoid 2	Uniprot	3291.95	21936.3	6	38.8	HEALTHY.VOLUNTEER10_q2
P27169	2 355 PON1 HUMAN RecName Full Serum paraoxonase arylesterase 1 Short PON 1 EC 3 1 1 2 EC 3 1 8 1 Al	Uniprot	806.132	39789.3	6	22.32	HEALTHY.VOLUNTEER10_q2
P02763	19 201 A1AG1 HUMAN RecName Full Alpha 1 acid glycoprotein 1 Short AGP 1 AltName Full Orosomucoid 1	Uniprot	14634.3	21788.2	7	44.81	HEALTHY.VOLUNTEER10_q2
P68871	2 147 HBB HUMAN RecName Full Hemoglobin subunit beta AltName Full Hemoglobin beta chain AltName F	Uniprot	3669.99	15981.3	7	63.01	HEALTHY.VOLUNTEER10_q2
P01871	IGHM HUMAN RecName Full Ig mu chain C region	Uniprot	1384.75	49991	7	18.14	HEALTHY.VOLUNTEER10_q2
P02760	20 352 AMBP HUMAN RecName Full Protein AMBP Contains RecName Full Alpha 1 microglobulin Short Prot	Uniprot	1208.81	37970.6	7	27.03	HEALTHY.VOLUNTEER10_q2
P05546	20 499 HEP2 HUMAN RecName Full Heparin cofactor 2 AltName Full Heparin cofactor II Short HC II Alt	Uniprot	199.344	55131.2	7	9.38	HEALTHY.VOLUNTEER10_q2
P43652	22 599 AFAM HUMAN RecName Full Afamin AltName Full Alpha albumin Short Alpha Alb Flags Precursor	Uniprot	176.563	68516	7	15.4	HEALTHY.VOLUNTEER10_q2
P10909	23 449 CLUS HUMAN RecName Full Clusterin AltName Full Complement associated protein SP 40 40 AltNa	Uniprot	1663.32	50632.9	8	25.76	HEALTHY.VOLUNTEER10_q2
P04217	22 495 A1BG HUMAN RecName Full Alpha 1B glycoprotein AltName Full Alpha 1 B glycoprotein Flags Pr	Uniprot	1265.53	52511	8	34.39	HEALTHY.VOLUNTEER10_q2
P04004	20 478 VTNC HUMAN RecName Full Vitronectin AltName Full Serum spreading factor Short S protein Alt	Uniprot	251.059	53076.4	8	12.85	HEALTHY.VOLUNTEER10_q2
P02765	19 367 FETUA HUMAN RecName Full Alpha 2 HS glycoprotein AltName Full Ba alpha 2 glycoprotein AltNa	Uniprot	4477.45	38011.5	9	38.4	HEALTHY.VOLUNTEER10_q2
P02749	20 345 APOH HUMAN RecName Full Beta 2 glycoprotein 1 AltName Full Beta 2 glycoprotein I Short Beta	Uniprot	3901.3	37509.2	9	45.09	HEALTHY.VOLUNTEER10_q2
P02649	19 317 APOE HUMAN RecName Full Apolipoprotein E Short Apo E Flags Precursor	Uniprot	1293.4	34293.8	9	44.15	HEALTHY.VOLUNTEER10_q2
P04196	19 525 HRG HUMAN RecName Full Histidine rich glycoprotein AltName Full Histidine proline rich glyc	Uniprot	990.854	58572.4	9	25.25	HEALTHY.VOLUNTEER10_q2
P06396	28 782 GELS HUMAN RecName Full Gelsolin AltName Full Actin depolymerizing factor Short ADF AltName	Uniprot	272.914	83244.4	9	17.22	HEALTHY.VOLUNTEER10_q2
P01861	IGHG4 HUMAN RecName Full Ig gamma 4 chain C region	Uniprot	15707.8	36453.8	10	37	HEALTHY.VOLUNTEER10_q2
P05155	23 500 IC1 HUMAN RecName Full Plasma protease C1 inhibitor Short C1 Inh Short C1Inh AltName Full C	Uniprot	1450.54	53071.6	10	22.8	HEALTHY.VOLUNTEER10_q2
P01011	24 423 AACT HUMAN RecName Full Alpha 1 antichymotrypsin Short ACT AltName Full Cell growth inhibit	Uniprot	4598.61	45322.9	11	34.75	HEALTHY.VOLUNTEER10_q2
P04003	49 597 C4BPA HUMAN RecName Full C4b binding protein alpha chain Short C4bp AltName Full Proline ri	Uniprot	876.899	63723.7	11	24.04	HEALTHY.VOLUNTEER10_q2
P01877	IGHA2 HUMAN RecName Full Ig alpha 2 chain C region	Uniprot	3767.78	37324.7	12	61.18	HEALTHY.VOLUNTEER10_q2
P19823	19 946 ITIH2 HUMAN RecName Full Inter alpha trypsin inhibitor heavy chain H2 Short Inter alpha inhi	Uniprot	1187.34	104695	12	18.97	HEALTHY.VOLUNTEER10_q2
P20742	26 1482 PZP HUMAN RecName Full Pregnancy zone protein AltName Full C3 and PZP like alpha 2 macrogl	Uniprot	780.82	162451	12	8.65	HEALTHY.VOLUNTEER10_q2
P19827	28 911 ITIH1 HUMAN RecName Full Inter alpha trypsin inhibitor heavy chain H1 Short Inter alpha inhi	Uniprot	541.82	98927.9	12	18.44	HEALTHY.VOLUNTEER10_q2
P01876	IGHA1 HUMAN RecName Full Ig alpha 1 chain C region	Uniprot	13059.8	38510.1	13	54.39	HEALTHY.VOLUNTEER10_q2
P01859	IGHG2 HUMAN RecName Full Ig gamma 2 chain C region	Uniprot	10419.6	36528	13	47.55	HEALTHY.VOLUNTEER10_q2
P01008	33 464 ANT3 HUMAN RecName Full Antithrombin III Short ATIII Flags Precursor	Uniprot	4356.72	49381.4	13	37.5	HEALTHY.VOLUNTEER10_q2
P01042	19 644 KNG1 HUMAN RecName Full Kininogen 1 AltName Full High molecular weight kininogen Short HMWK	Uniprot	1784.61	70923.3	13	33.87	HEALTHY.VOLUNTEER10_q2
P00751	26 764 CFAB HUMAN RecName Full Complement factor B EC 3 4 21 47 AltName Full C3 C5 convertase AltN	Uniprot	908.578	84312.5	13	22.87	HEALTHY.VOLUNTEER10_q2
Q14624	29 930 ITIH4 HUMAN RecName Full Inter alpha trypsin inhibitor heavy chain H4 Short Inter alpha inhi	Uniprot	910.656	100472	14	20.84	HEALTHY.VOLUNTEER10_q2
P02647	19 267 APOA1 HUMAN RecName Full Apolipoprotein A I Short Apo AI Short ApoA I Contains RecName Full	Uniprot	48463.8	28961.6	15	59.84	HEALTHY.VOLUNTEER10_q2
P00739	20 348 HPTR HUMAN RecName Full Haptoglobin related protein Flags Precursor	Uniprot	12711.1	37448.3	15	52.89	HEALTHY.VOLUNTEER10_q2
P01860	IGHG3 HUMAN RecName Full Ig gamma 3 chain C region AltName Full Heavy chain disease protein AltNam	Uniprot	12519.4	42313.5	15	51.19	HEALTHY.VOLUNTEER10_q2
P01857	IGHG1 HUMAN RecName Full Ig gamma 1 chain C region	Uniprot	31189.7	36619.2	16	61.52	HEALTHY.VOLUNTEER10_q2
P02679	27 453 FIBG HUMAN RecName Full Fibrinogen gamma chain Flags Precursor	Uniprot	9884.36	49053.4	17	48.24	HEALTHY.VOLUNTEER10_q2
P06727	21 396 APOA4 HUMAN RecName Full Apolipoprotein A IV Short Apo AIV Short ApoA IV Flags Precursor	Uniprot	1438.01	43402.6	17	48.4	HEALTHY.VOLUNTEER10_q2
P00734	25 622 THRB HUMAN RecName Full Prothrombin EC 3 4 21 5 AltName Full Coagulation factor II Contains	Uniprot	690.638	68962.6	18	44.48	HEALTHY.VOLUNTEER10_q2
P02790	24 462 HEMO HUMAN RecName Full Hemopexin AltName Full Beta 1B glycoprotein Flags Precursor	Uniprot	14553.5	49979.8	19	58.31	HEALTHY.VOLUNTEER10_q2
P01009	25 418 A1AT HUMAN RecName Full Alpha 1 antitrypsin AltName Full Alpha 1 protease inhibitor AltName	Uniprot	15309	44381.6	21	56.09	HEALTHY.VOLUNTEER10_q2
P00747	20 810 PLMN HUMAN RecName Full Plasminogen EC 3 4 21 7 Contains RecName Full Plasmin heavy chain A	Uniprot	912.269	91169.8	21	43.99	HEALTHY.VOLUNTEER10_q2
P02774	17 474 VTDB HUMAN RecName Full Vitamin D binding protein Short DBP Short VDB AltName Full Group sp	Uniprot	5678.62	52840.3	22	56.55	HEALTHY.VOLUNTEER10_q2
P00738	19 406 HPT HUMAN RecName Full Haptoglobin Contains RecName Full Haptoglobin alpha chain Contains R	Uniprot	32429.7	44033.4	24	72.68	HEALTHY.VOLUNTEER10_q2
P02671	20 866 FIBA HUMAN RecName Full Fibrinogen alpha chain Contains RecName Full Fibrinopeptide A Flags	Uniprot	4655.85	93561.9	24	35.77	HEALTHY.VOLUNTEER10_q2
P08603	19 1231 CFAH HUMAN RecName Full Complement factor H AltName Full H factor 1 Flags Precursor	Uniprot	824.586	141615	24	29.1	HEALTHY.VOLUNTEER10_q2
P02675	31 491 FIBB HUMAN RecName Full Fibrinogen beta chain Contains RecName Full Fibrinopeptide B Flags	Uniprot	14314	52941.9	25	66.38	HEALTHY.VOLUNTEER10_q2
P00450	20 1065 CERU HUMAN RecName Full Ceruloplasmin EC 1 16 3 1 AltName Full Ferroxidase Flags Precurso	Uniprot	2884.18	120884	25	38.15	HEALTHY.VOLUNTEER10_q2
P02751	32 2386 FINC HUMAN RecName Full Fibronectin Short FN AltName Full Cold insoluble globulin Short CI	Uniprot	462.162	263081	28	15.5	HEALTHY.VOLUNTEER10_q2
P02787	20 698 TRFE HUMAN RecName Full Serotransferrin Short Transferrin AltName Full Siderophilin AltName	Uniprot	39018	77348.6	34	60.53	HEALTHY.VOLUNTEER10_q2
P0C0L5	20 1744 CO4B HUMAN RecName Full Complement C4 B AltName Full Basic complement C4 AltName Full C3	Uniprot	1734.03	192082	41	33.8	HEALTHY.VOLUNTEER10_q2
P02768	19 609 ALBU HUMAN RecName Full Serum albumin Flags Precursor	Uniprot	147304	69240.2	52	81.39	HEALTHY.VOLUNTEER10_q2
P01023	24 1474 A2MG HUMAN RecName Full Alpha 2 macroglobulin Short Alpha 2 M AltName Full C3 and PZP like	Uniprot	9244.44	162223	58	55.69	HEALTHY.VOLUNTEER10_q2
P01024	23 1663 CO3 HUMAN RecName Full Complement C3 AltName Full C3 and PZP like alpha 2 macroglobulin do	Uniprot	8321.8	186491	70	57.83	HEALTHY.VOLUNTEER10_q2
P04114	28 4563 APOB HUMAN RecName Full Apolipoprotein B 100 Short Apo B 100 Contains RecName Full Apolipo	Uniprot	731.197	514243	82	25.29	HEALTHY.VOLUNTEER10_q2
P04433	21 115 KV309 HUMAN RecName Full Ig kappa chain V III region VG Flags Precursor Fragment	Uniprot	3204	10464.6	2	28.42	HEALTHY.VOLUNTEER11_q1
P06309	5 117 KV205 HUMAN RecName Full Ig kappa chain V II region GM607 Flags Precursor Fragment	Uniprot	2747.18	12490	2	32.74	HEALTHY.VOLUNTEER11_q1
P04208	LV106 HUMAN RecName Full Ig lambda chain V I region WAH	Uniprot	1263.74	11839	2	27.52	HEALTHY.VOLUNTEER11_q1
P02656	21 99 APOC3 HUMAN RecName Full Apolipoprotein C III Short Apo CIII Short ApoC III Flags Precursor	Uniprot	10101.5	8764.68	3	58.23	HEALTHY.VOLUNTEER11_q1
P01593	KV101 HUMAN RecName Full Ig kappa chain V I region AG	Uniprot	3398.31	12106.4	3	52.78	HEALTHY.VOLUNTEER11_q1
P02654	27 83 APOC1 HUMAN RecName Full Apolipoprotein C I Short Apo CI Short ApoC I Flags Precursor	Uniprot	2864.21	6630.58	3	49.12	HEALTHY.VOLUNTEER11_q1
P02655	23 101 APOC2 HUMAN RecName Full Apolipoprotein C II Short Apo CII Short ApoC II Flags Precursor	Uniprot	2696.09	8914.93	3	49.37	HEALTHY.VOLUNTEER11_q1
P04207	21 129 KV308 HUMAN RecName Full Ig kappa chain V III region CLL AltName Full Rheumatoid factor Fla	Uniprot	1753.32	12164.6	3	39.45	HEALTHY.VOLUNTEER11_q1
P02652	19 100 APOA2 HUMAN RecName Full Apolipoprotein A II Short Apo AII Short ApoA II Contains RecName F	Uniprot	23394.9	9360.69	4	47.56	HEALTHY.VOLUNTEER11_q1
P01766	HV305 HUMAN RecName Full Ig heavy chain V III region BRO	Uniprot	16664	13340.8	4	38.33	HEALTHY.VOLUNTEER11_q1
P01764	20 117 HV303 HUMAN RecName Full Ig heavy chain V III region VH26 Flags Precursor	Uniprot	5427.36	10559.7	4	39.8	HEALTHY.VOLUNTEER11_q1
P69905	2 142 HBA HUMAN RecName Full Hemoglobin subunit alpha AltName Full Hemoglobin alpha chain AltName	Uniprot	1979.22	15183.4	4	48.94	HEALTHY.VOLUNTEER11_q1
P05155	23 500 IC1 HUMAN RecName Full Plasma protease C1 inhibitor Short C1 Inh Short C1Inh AltName Full C	Uniprot	951.578	53071.6	4	9.21	HEALTHY.VOLUNTEER11_q1
P01834	IGKC HUMAN RecName Full Ig kappa chain C region	Uniprot	105467	11779.9	5	80.19	HEALTHY.VOLUNTEER11_q1
P01842	LAC HUMAN RecName Full Ig lambda chain C regions	Uniprot	41296.6	11407.6	5	68.57	HEALTHY.VOLUNTEER11_q1
P01019	34 485 ANGT HUMAN RecName Full Angiotensinogen AltName Full Serpin A8 Contains RecName Full Angio	Uniprot	760.089	49989.3	5	13.27	HEALTHY.VOLUNTEER11_q1
P19652	19 201 A1AG2 HUMAN RecName Full Alpha 1 acid glycoprotein 2 Short AGP 2 AltName Full Orosomucoid 2	Uniprot	2073.21	21936.3	6	33.33	HEALTHY.VOLUNTEER11_q1
P02763	19 201 A1AG1 HUMAN RecName Full Alpha 1 acid glycoprotein 1 Short AGP 1 AltName Full Orosomucoid 1	Uniprot	5535.28	21788.2	7	44.81	HEALTHY.VOLUNTEER11_q1
P02765	19 367 FETUA HUMAN RecName Full Alpha 2 HS glycoprotein AltName Full Ba alpha 2 glycoprotein AltNa	Uniprot	5362.09	38011.5	8	32.09	HEALTHY.VOLUNTEER11_q1
P02749	20 345 APOH HUMAN RecName Full Beta 2 glycoprotein 1 AltName Full Beta 2 glycoprotein I Short Beta	Uniprot	4481.86	37509.2	8	34.66	HEALTHY.VOLUNTEER11_q1
P10909	23 449 CLUS HUMAN RecName Full Clusterin AltName Full Complement associated protein SP 40 40 AltNa	Uniprot	1235.8	50632.9	8	27.17	HEALTHY.VOLUNTEER11_q1
P68871	2 147 HBB HUMAN RecName Full Hemoglobin subunit beta AltName Full Hemoglobin beta chain AltName F	Uniprot	2067.92	15981.3	9	85.62	HEALTHY.VOLUNTEER11_q1
P02649	19 317 APOE HUMAN RecName Full Apolipoprotein E Short Apo E Flags Precursor	Uniprot	482.343	34293.8	9	37.46	HEALTHY.VOLUNTEER11_q1
P00751	26 764 CFAB HUMAN RecName Full Complement factor B EC 3 4 21 47 AltName Full C3 C5 convertase AltN	Uniprot	361.603	84312.5	9	16.91	HEALTHY.VOLUNTEER11_q1
P01011	24 423 AACT HUMAN RecName Full Alpha 1 antichymotrypsin Short ACT AltName Full Cell growth inhibit	Uniprot	2552.07	45322.9	10	32.5	HEALTHY.VOLUNTEER11_q1
P04003	49 597 C4BPA HUMAN RecName Full C4b binding protein alpha chain Short C4bp AltName Full Proline ri	Uniprot	703.956	63723.7	10	27.14	HEALTHY.VOLUNTEER11_q1
Q14624	29 930 ITIH4 HUMAN RecName Full Inter alpha trypsin inhibitor heavy chain H4 Short Inter alpha inhi	Uniprot	452.522	100472	10	14.08	HEALTHY.VOLUNTEER11_q1
P04196	19 525 HRG HUMAN RecName Full Histidine rich glycoprotein AltName Full Histidine proline rich glyc	Uniprot	1150.23	58572.4	11	27.81	HEALTHY.VOLUNTEER11_q1
P19827	28 911 ITIH1 HUMAN RecName Full Inter alpha trypsin inhibitor heavy chain H1 Short Inter alpha inhi	Uniprot	469.846	98927.9	11	18.1	HEALTHY.VOLUNTEER11_q1
P00734	25 622 THRB HUMAN RecName Full Prothrombin EC 3 4 21 5 AltName Full Coagulation factor II Contains	Uniprot	333.048	68962.6	11	24.41	HEALTHY.VOLUNTEER11_q1
P01877	IGHA2 HUMAN RecName Full Ig alpha 2 chain C region	Uniprot	5478.81	37324.7	12	56.47	HEALTHY.VOLUNTEER11_q1
P01008	33 464 ANT3 HUMAN RecName Full Antithrombin III Short ATIII Flags Precursor	Uniprot	4383.14	49381.4	12	33.8	HEALTHY.VOLUNTEER11_q1
P01861	IGHG4 HUMAN RecName Full Ig gamma 4 chain C region	Uniprot	18548	36453.8	13	54.13	HEALTHY.VOLUNTEER11_q1
P01876	IGHA1 HUMAN RecName Full Ig alpha 1 chain C region	Uniprot	18272.1	38510.1	13	54.39	HEALTHY.VOLUNTEER11_q1
P01871	IGHM HUMAN RecName Full Ig mu chain C region	Uniprot	9095.19	49991	13	36.06	HEALTHY.VOLUNTEER11_q1
P04217	22 495 A1BG HUMAN RecName Full Alpha 1B glycoprotein AltName Full Alpha 1 B glycoprotein Flags Pr	Uniprot	1579.23	52511	13	48.95	HEALTHY.VOLUNTEER11_q1
P01042	19 644 KNG1 HUMAN RecName Full Kininogen 1 AltName Full High molecular weight kininogen Short HMWK	Uniprot	1558.97	70923.3	13	34.35	HEALTHY.VOLUNTEER11_q1
P01860	IGHG3 HUMAN RecName Full Ig gamma 3 chain C region AltName Full Heavy chain disease protein AltNam	Uniprot	15374	42313.5	14	50.13	HEALTHY.VOLUNTEER11_q1
P19823	19 946 ITIH2 HUMAN RecName Full Inter alpha trypsin inhibitor heavy chain H2 Short Inter alpha inhi	Uniprot	934.359	104695	14	21.44	HEALTHY.VOLUNTEER11_q1
P02647	19 267 APOA1 HUMAN RecName Full Apolipoprotein A I Short Apo AI Short ApoA I Contains RecName Full	Uniprot	53841.1	28961.6	15	63.45	HEALTHY.VOLUNTEER11_q1
P01857	IGHG1 HUMAN RecName Full Ig gamma 1 chain C region	Uniprot	41304	36619.2	15	60.3	HEALTHY.VOLUNTEER11_q1
P01859	IGHG2 HUMAN RecName Full Ig gamma 2 chain C region	Uniprot	15667.9	36528	15	62.27	HEALTHY.VOLUNTEER11_q1
P02790	24 462 HEMO HUMAN RecName Full Hemopexin AltName Full Beta 1B glycoprotein Flags Precursor	Uniprot	12650.9	49979.8	16	56.04	HEALTHY.VOLUNTEER11_q1
P02774	17 474 VTDB HUMAN RecName Full Vitamin D binding protein Short DBP Short VDB AltName Full Group sp	Uniprot	4302.86	52840.3	17	53.28	HEALTHY.VOLUNTEER11_q1
P02679	27 453 FIBG HUMAN RecName Full Fibrinogen gamma chain Flags Precursor	Uniprot	9889.01	49053.4	19	53.86	HEALTHY.VOLUNTEER11_q1
P00747	20 810 PLMN HUMAN RecName Full Plasminogen EC 3 4 21 7 Contains RecName Full Plasmin heavy chain A	Uniprot	747.051	91169.8	19	33.38	HEALTHY.VOLUNTEER11_q1
P06727	21 396 APOA4 HUMAN RecName Full Apolipoprotein A IV Short Apo AIV Short ApoA IV Flags Precursor	Uniprot	2005.26	43402.6	20	63.03	HEALTHY.VOLUNTEER11_q1
P01009	25 418 A1AT HUMAN RecName Full Alpha 1 antitrypsin AltName Full Alpha 1 protease inhibitor AltName	Uniprot	13964.6	44381.6	21	55.84	HEALTHY.VOLUNTEER11_q1
P00738	19 406 HPT HUMAN RecName Full Haptoglobin Contains RecName Full Haptoglobin alpha chain Contains R	Uniprot	21328.4	44033.4	22	73.97	HEALTHY.VOLUNTEER11_q1
P00450	20 1065 CERU HUMAN RecName Full Ceruloplasmin EC 1 16 3 1 AltName Full Ferroxidase Flags Precurso	Uniprot	1809.81	120884	22	35.28	HEALTHY.VOLUNTEER11_q1
P08603	19 1231 CFAH HUMAN RecName Full Complement factor H AltName Full H factor 1 Flags Precursor	Uniprot	548.559	141615	24	27.62	HEALTHY.VOLUNTEER11_q1
P02675	31 491 FIBB HUMAN RecName Full Fibrinogen beta chain Contains RecName Full Fibrinopeptide B Flags	Uniprot	14834	52941.9	26	67.03	HEALTHY.VOLUNTEER11_q1
P02671	20 866 FIBA HUMAN RecName Full Fibrinogen alpha chain Contains RecName Full Fibrinopeptide A Flags	Uniprot	4481.48	93561.9	27	36.13	HEALTHY.VOLUNTEER11_q1
P0C0L5	20 1744 CO4B HUMAN RecName Full Complement C4 B AltName Full Basic complement C4 AltName Full C3	Uniprot	846.895	192082	27	23.25	HEALTHY.VOLUNTEER11_q1
P02751	32 2386 FINC HUMAN RecName Full Fibronectin Short FN AltName Full Cold insoluble globulin Short CI	Uniprot	519.52	263081	32	22.34	HEALTHY.VOLUNTEER11_q1
P02787	20 698 TRFE HUMAN RecName Full Serotransferrin Short Transferrin AltName Full Siderophilin AltName	Uniprot	41455.6	77348.6	40	75.99	HEALTHY.VOLUNTEER11_q1
P02768	19 609 ALBU HUMAN RecName Full Serum albumin Flags Precursor	Uniprot	146384	69240.2	51	81.73	HEALTHY.VOLUNTEER11_q1
P01023	24 1474 A2MG HUMAN RecName Full Alpha 2 macroglobulin Short Alpha 2 M AltName Full C3 and PZP like	Uniprot	9046.64	162223	55	53.48	HEALTHY.VOLUNTEER11_q1
P01024	23 1663 CO3 HUMAN RecName Full Complement C3 AltName Full C3 and PZP like alpha 2 macroglobulin do	Uniprot	5780.27	186491	64	51.19	HEALTHY.VOLUNTEER11_q1
P04114	28 4563 APOB HUMAN RecName Full Apolipoprotein B 100 Short Apo B 100 Contains RecName Full Apolipo	Uniprot	1091.12	514243	100	30.93	HEALTHY.VOLUNTEER11_q1
P01766	HV305 HUMAN RecName Full Ig heavy chain V III region BRO	Uniprot	13611.2	13340.8	2	25	HEALTHY.VOLUNTEER12_q2
P01764	20 117 HV303 HUMAN RecName Full Ig heavy chain V III region VH26 Flags Precursor	Uniprot	7083.53	10559.7	2	30.61	HEALTHY.VOLUNTEER12_q2
P01601	23 117 KV109 HUMAN RecName Full Ig kappa chain V I region HK101 Flags Precursor Fragment	Uniprot	6893.82	10497.6	2	25.26	HEALTHY.VOLUNTEER12_q2
P02656	21 99 APOC3 HUMAN RecName Full Apolipoprotein C III Short Apo CIII Short ApoC III Flags Precursor	Uniprot	2569.74	8764.68	2	34.18	HEALTHY.VOLUNTEER12_q2
P01621	5 100 KV303 HUMAN RecName Full Ig kappa chain V III region NG9 Flags Precursor Fragment	Uniprot	18308.2	10502.6	3	52.08	HEALTHY.VOLUNTEER12_q2
P02654	27 83 APOC1 HUMAN RecName Full Apolipoprotein C I Short Apo CI Short ApoC I Flags Precursor	Uniprot	3521.77	6630.58	3	49.12	HEALTHY.VOLUNTEER12_q2
P04433	21 115 KV309 HUMAN RecName Full Ig kappa chain V III region VG Flags Precursor Fragment	Uniprot	2345.6	10464.6	3	35.79	HEALTHY.VOLUNTEER12_q2
P01617	KV204 HUMAN RecName Full Ig kappa chain V II region TEW	Uniprot	2207.89	12172.7	3	44.25	HEALTHY.VOLUNTEER12_q2
P69905	2 142 HBA HUMAN RecName Full Hemoglobin subunit alpha AltName Full Hemoglobin alpha chain AltName	Uniprot	2010.31	15183.4	3	37.59	HEALTHY.VOLUNTEER12_q2
P04207	21 129 KV308 HUMAN RecName Full Ig kappa chain V III region CLL AltName Full Rheumatoid factor Fla	Uniprot	723.404	12164.6	3	37.61	HEALTHY.VOLUNTEER12_q2
P05090	21 189 APOD HUMAN RecName Full Apolipoprotein D Short Apo D Short ApoD Flags Precursor	Uniprot	655.262	19588.2	3	18.34	HEALTHY.VOLUNTEER12_q2
P02760	20 352 AMBP HUMAN RecName Full Protein AMBP Contains RecName Full Alpha 1 microglobulin Short Prot	Uniprot	771.814	37970.6	4	15.92	HEALTHY.VOLUNTEER12_q2
P01019	34 485 ANGT HUMAN RecName Full Angiotensinogen AltName Full Serpin A8 Contains RecName Full Angio	Uniprot	466.454	49989.3	4	11.95	HEALTHY.VOLUNTEER12_q2
O43866	20 347 CD5L HUMAN RecName Full CD5 antigen like AltName Full SP alpha AltName Full CT 2 AltName	Uniprot	383.011	37538	4	19.51	HEALTHY.VOLUNTEER12_q2
P01834	IGKC HUMAN RecName Full Ig kappa chain C region	Uniprot	116970	11779.9	5	80.19	HEALTHY.VOLUNTEER12_q2
P01842	LAC HUMAN RecName Full Ig lambda chain C regions	Uniprot	54698.5	11407.6	5	68.57	HEALTHY.VOLUNTEER12_q2
P02652	19 100 APOA2 HUMAN RecName Full Apolipoprotein A II Short Apo AII Short ApoA II Contains RecName F	Uniprot	26514.5	9360.69	5	53.66	HEALTHY.VOLUNTEER12_q2
P05155	23 500 IC1 HUMAN RecName Full Plasma protease C1 inhibitor Short C1 Inh Short C1Inh AltName Full C	Uniprot	704.981	53071.6	6	15.48	HEALTHY.VOLUNTEER12_q2
P04196	19 525 HRG HUMAN RecName Full Histidine rich glycoprotein AltName Full Histidine proline rich glyc	Uniprot	202.849	58572.4	6	14.4	HEALTHY.VOLUNTEER12_q2
P02749	20 345 APOH HUMAN RecName Full Beta 2 glycoprotein 1 AltName Full Beta 2 glycoprotein I Short Beta	Uniprot	2300.4	37509.2	7	33.74	HEALTHY.VOLUNTEER12_q2
P10909	23 449 CLUS HUMAN RecName Full Clusterin AltName Full Complement associated protein SP 40 40 AltNa	Uniprot	799.423	50632.9	7	24.36	HEALTHY.VOLUNTEER12_q2
P02763	19 201 A1AG1 HUMAN RecName Full Alpha 1 acid glycoprotein 1 Short AGP 1 AltName Full Orosomucoid 1	Uniprot	13648.1	21788.2	8	47.54	HEALTHY.VOLUNTEER12_q2
P68871	2 147 HBB HUMAN RecName Full Hemoglobin subunit beta AltName Full Hemoglobin beta chain AltName F	Uniprot	5788.35	15981.3	8	71.23	HEALTHY.VOLUNTEER12_q2
P02765	19 367 FETUA HUMAN RecName Full Alpha 2 HS glycoprotein AltName Full Ba alpha 2 glycoprotein AltNa	Uniprot	5411.92	38011.5	8	36.68	HEALTHY.VOLUNTEER12_q2
P02649	19 317 APOE HUMAN RecName Full Apolipoprotein E Short Apo E Flags Precursor	Uniprot	1022.58	34293.8	8	37.46	HEALTHY.VOLUNTEER12_q2
P04004	20 478 VTNC HUMAN RecName Full Vitronectin AltName Full Serum spreading factor Short S protein Alt	Uniprot	378.681	53076.4	8	23.75	HEALTHY.VOLUNTEER12_q2
P19652	19 201 A1AG2 HUMAN RecName Full Alpha 1 acid glycoprotein 2 Short AGP 2 AltName Full Orosomucoid 2	Uniprot	3328.98	21936.3	9	54.64	HEALTHY.VOLUNTEER12_q2
P01008	33 464 ANT3 HUMAN RecName Full Antithrombin III Short ATIII Flags Precursor	Uniprot	2626.22	49381.4	9	26.62	HEALTHY.VOLUNTEER12_q2
P19827	28 911 ITIH1 HUMAN RecName Full Inter alpha trypsin inhibitor heavy chain H1 Short Inter alpha inhi	Uniprot	404.825	98927.9	9	13.91	HEALTHY.VOLUNTEER12_q2
P20742	26 1482 PZP HUMAN RecName Full Pregnancy zone protein AltName Full C3 and PZP like alpha 2 macrogl	Uniprot	614.941	162451	10	9.81	HEALTHY.VOLUNTEER12_q2
P00751	26 764 CFAB HUMAN RecName Full Complement factor B EC 3 4 21 47 AltName Full C3 C5 convertase AltN	Uniprot	583.501	84312.5	10	18	HEALTHY.VOLUNTEER12_q2
P00734	25 622 THRB HUMAN RecName Full Prothrombin EC 3 4 21 5 AltName Full Coagulation factor II Contains	Uniprot	346.551	68962.6	10	19.23	HEALTHY.VOLUNTEER12_q2
P01877	IGHA2 HUMAN RecName Full Ig alpha 2 chain C region	Uniprot	5472.69	37324.7	11	52.35	HEALTHY.VOLUNTEER12_q2
P04217	22 495 A1BG HUMAN RecName Full Alpha 1B glycoprotein AltName Full Alpha 1 B glycoprotein Flags Pr	Uniprot	1378.62	52511	11	36.08	HEALTHY.VOLUNTEER12_q2
P06727	21 396 APOA4 HUMAN RecName Full Apolipoprotein A IV Short Apo AIV Short ApoA IV Flags Precursor	Uniprot	1040.12	43402.6	11	30.85	HEALTHY.VOLUNTEER12_q2
P01042	19 644 KNG1 HUMAN RecName Full Kininogen 1 AltName Full High molecular weight kininogen Short HMWK	Uniprot	864.708	70923.3	11	29.39	HEALTHY.VOLUNTEER12_q2
P01861	IGHG4 HUMAN RecName Full Ig gamma 4 chain C region	Uniprot	29627	36453.8	13	56.27	HEALTHY.VOLUNTEER12_q2
P01876	IGHA1 HUMAN RecName Full Ig alpha 1 chain C region	Uniprot	21539	38510.1	13	54.39	HEALTHY.VOLUNTEER12_q2
P02790	24 462 HEMO HUMAN RecName Full Hemopexin AltName Full Beta 1B glycoprotein Flags Precursor	Uniprot	11378.5	49979.8	13	41.46	HEALTHY.VOLUNTEER12_q2
P04003	49 597 C4BPA HUMAN RecName Full C4b binding protein alpha chain Short C4bp AltName Full Proline ri	Uniprot	866.429	63723.7	13	28.96	HEALTHY.VOLUNTEER12_q2
P01859	IGHG2 HUMAN RecName Full Ig gamma 2 chain C region	Uniprot	19951.9	36528	14	58.59	HEALTHY.VOLUNTEER12_q2
P01871	IGHM HUMAN RecName Full Ig mu chain C region	Uniprot	5636.44	49991	14	37.83	HEALTHY.VOLUNTEER12_q2
P01011	24 423 AACT HUMAN RecName Full Alpha 1 antichymotrypsin Short ACT AltName Full Cell growth inhibit	Uniprot	3693.05	45322.9	14	44	HEALTHY.VOLUNTEER12_q2
Q14624	29 930 ITIH4 HUMAN RecName Full Inter alpha trypsin inhibitor heavy chain H4 Short Inter alpha inhi	Uniprot	582.49	100472	14	22.39	HEALTHY.VOLUNTEER12_q2
P02647	19 267 APOA1 HUMAN RecName Full Apolipoprotein A I Short Apo AI Short ApoA I Contains RecName Full	Uniprot	40159	28961.6	15	65.86	HEALTHY.VOLUNTEER12_q2
P01860	IGHG3 HUMAN RecName Full Ig gamma 3 chain C region AltName Full Heavy chain disease protein AltNam	Uniprot	28967.1	42313.5	15	52.52	HEALTHY.VOLUNTEER12_q2
P00739	20 348 HPTR HUMAN RecName Full Haptoglobin related protein Flags Precursor	Uniprot	14088.3	37448.3	15	56.53	HEALTHY.VOLUNTEER12_q2
P01857	IGHG1 HUMAN RecName Full Ig gamma 1 chain C region	Uniprot	55530.1	36619.2	16	61.82	HEALTHY.VOLUNTEER12_q2
P00747	20 810 PLMN HUMAN RecName Full Plasminogen EC 3 4 21 7 Contains RecName Full Plasmin heavy chain A	Uniprot	700.753	91169.8	18	28.95	HEALTHY.VOLUNTEER12_q2
P19823	19 946 ITIH2 HUMAN RecName Full Inter alpha trypsin inhibitor heavy chain H2 Short Inter alpha inhi	Uniprot	754.897	104695	20	29.85	HEALTHY.VOLUNTEER12_q2
P02679	27 453 FIBG HUMAN RecName Full Fibrinogen gamma chain Flags Precursor	Uniprot	9272.47	49053.4	21	63.47	HEALTHY.VOLUNTEER12_q2
P02774	17 474 VTDB HUMAN RecName Full Vitamin D binding protein Short DBP Short VDB AltName Full Group sp	Uniprot	3331.58	52840.3	21	57.64	HEALTHY.VOLUNTEER12_q2
P00738	19 406 HPT HUMAN RecName Full Haptoglobin Contains RecName Full Haptoglobin alpha chain Contains R	Uniprot	26947.6	44033.4	22	72.68	HEALTHY.VOLUNTEER12_q2
P01009	25 418 A1AT HUMAN RecName Full Alpha 1 antitrypsin AltName Full Alpha 1 protease inhibitor AltName	Uniprot	15966.3	44381.6	22	57.87	HEALTHY.VOLUNTEER12_q2
P02671	20 866 FIBA HUMAN RecName Full Fibrinogen alpha chain Contains RecName Full Fibrinopeptide A Flags	Uniprot	4996.72	93561.9	23	33.06	HEALTHY.VOLUNTEER12_q2
P00450	20 1065 CERU HUMAN RecName Full Ceruloplasmin EC 1 16 3 1 AltName Full Ferroxidase Flags Precurso	Uniprot	2348.16	120884	24	37.28	HEALTHY.VOLUNTEER12_q2
P02675	31 491 FIBB HUMAN RecName Full Fibrinogen beta chain Contains RecName Full Fibrinopeptide B Flags	Uniprot	16213.5	52941.9	25	68.76	HEALTHY.VOLUNTEER12_q2
P02751	32 2386 FINC HUMAN RecName Full Fibronectin Short FN AltName Full Cold insoluble globulin Short CI	Uniprot	317.463	263081	26	18.39	HEALTHY.VOLUNTEER12_q2
P08603	19 1231 CFAH HUMAN RecName Full Complement factor H AltName Full H factor 1 Flags Precursor	Uniprot	793.005	141615	27	28.61	HEALTHY.VOLUNTEER12_q2
P0C0L4	20 1744 CO4A HUMAN RecName Full Complement C4 A AltName Full Acidic complement C4 AltName Full C3	Uniprot	950.462	192117	36	30.38	HEALTHY.VOLUNTEER12_q2
P02787	20 698 TRFE HUMAN RecName Full Serotransferrin Short Transferrin AltName Full Siderophilin AltName	Uniprot	38054.6	77348.6	39	72.61	HEALTHY.VOLUNTEER12_q2
P02768	19 609 ALBU HUMAN RecName Full Serum albumin Flags Precursor	Uniprot	127382	69240.2	51	79.53	HEALTHY.VOLUNTEER12_q2
P01023	24 1474 A2MG HUMAN RecName Full Alpha 2 macroglobulin Short Alpha 2 M AltName Full C3 and PZP like	Uniprot	8394.11	162223	54	52.65	HEALTHY.VOLUNTEER12_q2
P01024	23 1663 CO3 HUMAN RecName Full Complement C3 AltName Full C3 and PZP like alpha 2 macroglobulin do	Uniprot	9329.2	186491	72	53.2	HEALTHY.VOLUNTEER12_q2
P04114	28 4563 APOB HUMAN RecName Full Apolipoprotein B 100 Short Apo B 100 Contains RecName Full Apolipo	Uniprot	598.58	514243	75	22.33	HEALTHY.VOLUNTEER12_q2
P01601	23 117 KV109 HUMAN RecName Full Ig kappa chain V I region HK101 Flags Precursor Fragment	Uniprot	16346.9	10497.6	2	25.26	HEALTHY.VOLUNTEER13_q3
P06309	5 117 KV205 HUMAN RecName Full Ig kappa chain V II region GM607 Flags Precursor Fragment	Uniprot	3163.46	12490	2	32.74	HEALTHY.VOLUNTEER13_q3
P69905	2 142 HBA HUMAN RecName Full Hemoglobin subunit alpha AltName Full Hemoglobin alpha chain AltName	Uniprot	3506.86	15183.4	3	42.55	HEALTHY.VOLUNTEER13_q3
P04207	21 129 KV308 HUMAN RecName Full Ig kappa chain V III region CLL AltName Full Rheumatoid factor Fla	Uniprot	2091.73	12164.6	3	39.45	HEALTHY.VOLUNTEER13_q3
P01834	IGKC HUMAN RecName Full Ig kappa chain C region	Uniprot	89815.6	11779.9	4	64.15	HEALTHY.VOLUNTEER13_q3
P01842	LAC HUMAN RecName Full Ig lambda chain C regions	Uniprot	73308.1	11407.6	4	65.71	HEALTHY.VOLUNTEER13_q3
P02652	19 100 APOA2 HUMAN RecName Full Apolipoprotein A II Short Apo AII Short ApoA II Contains RecName F	Uniprot	24478	9360.69	4	47.56	HEALTHY.VOLUNTEER13_q3
P01766	HV305 HUMAN RecName Full Ig heavy chain V III region BRO	Uniprot	11814.4	13340.8	4	41.67	HEALTHY.VOLUNTEER13_q3
P01764	20 117 HV303 HUMAN RecName Full Ig heavy chain V III region VH26 Flags Precursor	Uniprot	7251.57	10559.7	4	46.94	HEALTHY.VOLUNTEER13_q3
P02654	27 83 APOC1 HUMAN RecName Full Apolipoprotein C I Short Apo CI Short ApoC I Flags Precursor	Uniprot	3641.86	6630.58	4	52.63	HEALTHY.VOLUNTEER13_q3
P05090	21 189 APOD HUMAN RecName Full Apolipoprotein D Short Apo D Short ApoD Flags Precursor	Uniprot	901.439	19588.2	4	28.99	HEALTHY.VOLUNTEER13_q3
P02760	20 352 AMBP HUMAN RecName Full Protein AMBP Contains RecName Full Alpha 1 microglobulin Short Prot	Uniprot	672.807	37970.6	4	18.32	HEALTHY.VOLUNTEER13_q3
P01019	34 485 ANGT HUMAN RecName Full Angiotensinogen AltName Full Serpin A8 Contains RecName Full Angio	Uniprot	451.825	49989.3	4	11.5	HEALTHY.VOLUNTEER13_q3
P02656	21 99 APOC3 HUMAN RecName Full Apolipoprotein C III Short Apo CIII Short ApoC III Flags Precursor	Uniprot	10314.3	8764.68	5	93.67	HEALTHY.VOLUNTEER13_q3
P19652	19 201 A1AG2 HUMAN RecName Full Alpha 1 acid glycoprotein 2 Short AGP 2 AltName Full Orosomucoid 2	Uniprot	2420.04	21936.3	5	33.33	HEALTHY.VOLUNTEER13_q3
P25311	18 295 ZA2G HUMAN RecName Full Zinc alpha 2 glycoprotein AltName Full Zn alpha 2 glycoprotein Shor	Uniprot	663.491	32373.1	5	25.9	HEALTHY.VOLUNTEER13_q3
P05155	23 500 IC1 HUMAN RecName Full Plasma protease C1 inhibitor Short C1 Inh Short C1Inh AltName Full C	Uniprot	787.888	53071.6	6	13.6	HEALTHY.VOLUNTEER13_q3
P02763	19 201 A1AG1 HUMAN RecName Full Alpha 1 acid glycoprotein 1 Short AGP 1 AltName Full Orosomucoid 1	Uniprot	6703.45	21788.2	7	44.81	HEALTHY.VOLUNTEER13_q3
P02749	20 345 APOH HUMAN RecName Full Beta 2 glycoprotein 1 AltName Full Beta 2 glycoprotein I Short Beta	Uniprot	1352.36	37509.2	7	30.67	HEALTHY.VOLUNTEER13_q3
P27169	2 355 PON1 HUMAN RecName Full Serum paraoxonase arylesterase 1 Short PON 1 EC 3 1 1 2 EC 3 1 8 1 Al	Uniprot	496.349	39789.3	7	33.9	HEALTHY.VOLUNTEER13_q3
P04196	19 525 HRG HUMAN RecName Full Histidine rich glycoprotein AltName Full Histidine proline rich glyc	Uniprot	187.217	58572.4	7	12.62	HEALTHY.VOLUNTEER13_q3
P02765	19 367 FETUA HUMAN RecName Full Alpha 2 HS glycoprotein AltName Full Ba alpha 2 glycoprotein AltNa	Uniprot	5080.2	38011.5	8	32.38	HEALTHY.VOLUNTEER13_q3
P02649	19 317 APOE HUMAN RecName Full Apolipoprotein E Short Apo E Flags Precursor	Uniprot	1999.88	34293.8	8	38.46	HEALTHY.VOLUNTEER13_q3
P10909	23 449 CLUS HUMAN RecName Full Clusterin AltName Full Complement associated protein SP 40 40 AltNa	Uniprot	1874.38	50632.9	9	28.34	HEALTHY.VOLUNTEER13_q3
P06396	28 782 GELS HUMAN RecName Full Gelsolin AltName Full Actin depolymerizing factor Short ADF AltName	Uniprot	278.286	83244.4	9	13.51	HEALTHY.VOLUNTEER13_q3
P19827	28 911 ITIH1 HUMAN RecName Full Inter alpha trypsin inhibitor heavy chain H1 Short Inter alpha inhi	Uniprot	227.014	98927.9	9	11.88	HEALTHY.VOLUNTEER13_q3
P68871	2 147 HBB HUMAN RecName Full Hemoglobin subunit beta AltName Full Hemoglobin beta chain AltName F	Uniprot	8078.46	15981.3	10	88.36	HEALTHY.VOLUNTEER13_q3
P01008	33 464 ANT3 HUMAN RecName Full Antithrombin III Short ATIII Flags Precursor	Uniprot	2339.54	49381.4	10	33.33	HEALTHY.VOLUNTEER13_q3
P01011	24 423 AACT HUMAN RecName Full Alpha 1 antichymotrypsin Short ACT AltName Full Cell growth inhibit	Uniprot	1143.96	45322.9	10	33.25	HEALTHY.VOLUNTEER13_q3
P20742	26 1482 PZP HUMAN RecName Full Pregnancy zone protein AltName Full C3 and PZP like alpha 2 macrogl	Uniprot	575.107	162451	10	7.89	HEALTHY.VOLUNTEER13_q3
P00751	26 764 CFAB HUMAN RecName Full Complement factor B EC 3 4 21 47 AltName Full C3 C5 convertase AltN	Uniprot	384.494	84312.5	10	16.78	HEALTHY.VOLUNTEER13_q3
Q14624	29 930 ITIH4 HUMAN RecName Full Inter alpha trypsin inhibitor heavy chain H4 Short Inter alpha inhi	Uniprot	715.579	100472	11	19.96	HEALTHY.VOLUNTEER13_q3
P01877	IGHA2 HUMAN RecName Full Ig alpha 2 chain C region	Uniprot	7631.56	37324.7	12	61.18	HEALTHY.VOLUNTEER13_q3
P04217	22 495 A1BG HUMAN RecName Full Alpha 1B glycoprotein AltName Full Alpha 1 B glycoprotein Flags Pr	Uniprot	868.029	52511	12	31.86	HEALTHY.VOLUNTEER13_q3
P04003	49 597 C4BPA HUMAN RecName Full C4b binding protein alpha chain Short C4bp AltName Full Proline ri	Uniprot	760.457	63723.7	12	32.06	HEALTHY.VOLUNTEER13_q3
P01861	IGHG4 HUMAN RecName Full Ig gamma 4 chain C region	Uniprot	25572.7	36453.8	13	56.27	HEALTHY.VOLUNTEER13_q3
P01876	IGHA1 HUMAN RecName Full Ig alpha 1 chain C region	Uniprot	19375.6	38510.1	13	54.39	HEALTHY.VOLUNTEER13_q3
P01042	19 644 KNG1 HUMAN RecName Full Kininogen 1 AltName Full High molecular weight kininogen Short HMWK	Uniprot	1035.02	70923.3	13	27.64	HEALTHY.VOLUNTEER13_q3
P02647	19 267 APOA1 HUMAN RecName Full Apolipoprotein A I Short Apo AI Short ApoA I Contains RecName Full	Uniprot	44323.1	28961.6	14	61.04	HEALTHY.VOLUNTEER13_q3
P01859	IGHG2 HUMAN RecName Full Ig gamma 2 chain C region	Uniprot	22287.8	36528	14	58.59	HEALTHY.VOLUNTEER13_q3
P01860	IGHG3 HUMAN RecName Full Ig gamma 3 chain C region AltName Full Heavy chain disease protein AltNam	Uniprot	21369.6	42313.5	14	50.13	HEALTHY.VOLUNTEER13_q3
P01871	IGHM HUMAN RecName Full Ig mu chain C region	Uniprot	3459.75	49991	14	38.27	HEALTHY.VOLUNTEER13_q3
P06727	21 396 APOA4 HUMAN RecName Full Apolipoprotein A IV Short Apo AIV Short ApoA IV Flags Precursor	Uniprot	1323.51	43402.6	14	51.06	HEALTHY.VOLUNTEER13_q3
P01857	IGHG1 HUMAN RecName Full Ig gamma 1 chain C region	Uniprot	55720.1	36619.2	15	60.3	HEALTHY.VOLUNTEER13_q3
P02679	27 453 FIBG HUMAN RecName Full Fibrinogen gamma chain Flags Precursor	Uniprot	5437.02	49053.4	16	46.14	HEALTHY.VOLUNTEER13_q3
P19823	19 946 ITIH2 HUMAN RecName Full Inter alpha trypsin inhibitor heavy chain H2 Short Inter alpha inhi	Uniprot	551.24	104695	16	24.35	HEALTHY.VOLUNTEER13_q3
P00734	25 622 THRB HUMAN RecName Full Prothrombin EC 3 4 21 5 AltName Full Coagulation factor II Contains	Uniprot	449.306	68962.6	16	34.11	HEALTHY.VOLUNTEER13_q3
P02790	24 462 HEMO HUMAN RecName Full Hemopexin AltName Full Beta 1B glycoprotein Flags Precursor	Uniprot	6309.79	49979.8	17	53.53	HEALTHY.VOLUNTEER13_q3
P02774	17 474 VTDB HUMAN RecName Full Vitamin D binding protein Short DBP Short VDB AltName Full Group sp	Uniprot	3771.53	52840.3	17	53.28	HEALTHY.VOLUNTEER13_q3
P00738	19 406 HPT HUMAN RecName Full Haptoglobin Contains RecName Full Haptoglobin alpha chain Contains R	Uniprot	11337.8	44033.4	18	67.01	HEALTHY.VOLUNTEER13_q3
P00747	20 810 PLMN HUMAN RecName Full Plasminogen EC 3 4 21 7 Contains RecName Full Plasmin heavy chain A	Uniprot	783.375	91169.8	19	33.63	HEALTHY.VOLUNTEER13_q3
P01009	25 418 A1AT HUMAN RecName Full Alpha 1 antitrypsin AltName Full Alpha 1 protease inhibitor AltName	Uniprot	12775.9	44381.6	20	52.28	HEALTHY.VOLUNTEER13_q3
P08603	19 1231 CFAH HUMAN RecName Full Complement factor H AltName Full H factor 1 Flags Precursor	Uniprot	619.871	141615	20	21.52	HEALTHY.VOLUNTEER13_q3
P00450	20 1065 CERU HUMAN RecName Full Ceruloplasmin EC 1 16 3 1 AltName Full Ferroxidase Flags Precurso	Uniprot	974.274	120884	22	30.59	HEALTHY.VOLUNTEER13_q3
P02675	31 491 FIBB HUMAN RecName Full Fibrinogen beta chain Contains RecName Full Fibrinopeptide B Flags	Uniprot	11545.6	52941.9	23	61.39	HEALTHY.VOLUNTEER13_q3
P02671	20 866 FIBA HUMAN RecName Full Fibrinogen alpha chain Contains RecName Full Fibrinopeptide A Flags	Uniprot	3205.02	93561.9	23	33.53	HEALTHY.VOLUNTEER13_q3
P02751	32 2386 FINC HUMAN RecName Full Fibronectin Short FN AltName Full Cold insoluble globulin Short CI	Uniprot	152.166	263081	23	7.3	HEALTHY.VOLUNTEER13_q3
P02787	20 698 TRFE HUMAN RecName Full Serotransferrin Short Transferrin AltName Full Siderophilin AltName	Uniprot	34039.4	77348.6	37	70.84	HEALTHY.VOLUNTEER13_q3
P0C0L4	20 1744 CO4A HUMAN RecName Full Complement C4 A AltName Full Acidic complement C4 AltName Full C3	Uniprot	1270.55	192117	39	33.33	HEALTHY.VOLUNTEER13_q3
P01023	24 1474 A2MG HUMAN RecName Full Alpha 2 macroglobulin Short Alpha 2 M AltName Full C3 and PZP like	Uniprot	12461.4	162223	54	53.76	HEALTHY.VOLUNTEER13_q3
P02768	19 609 ALBU HUMAN RecName Full Serum albumin Flags Precursor	Uniprot	150353	69240.2	55	82.4	HEALTHY.VOLUNTEER13_q3
P01024	23 1663 CO3 HUMAN RecName Full Complement C3 AltName Full C3 and PZP like alpha 2 macroglobulin do	Uniprot	6616.43	186491	76	59.11	HEALTHY.VOLUNTEER13_q3
P04114	28 4563 APOB HUMAN RecName Full Apolipoprotein B 100 Short Apo B 100 Contains RecName Full Apolipo	Uniprot	599.906	514243	87	24.03	HEALTHY.VOLUNTEER13_q3
P01601	23 117 KV109 HUMAN RecName Full Ig kappa chain V I region HK101 Flags Precursor Fragment	Uniprot	6357.28	10497.6	2	35.79	HEALTHY.VOLUNTEER14_q1
P01617	KV204 HUMAN RecName Full Ig kappa chain V II region TEW	Uniprot	5162.03	12172.7	2	32.74	HEALTHY.VOLUNTEER14_q1
P69905	2 142 HBA HUMAN RecName Full Hemoglobin subunit alpha AltName Full Hemoglobin alpha chain AltName	Uniprot	3057.42	15183.4	2	21.99	HEALTHY.VOLUNTEER14_q1
P01766	HV305 HUMAN RecName Full Ig heavy chain V III region BRO	Uniprot	23544.1	13340.8	3	29.17	HEALTHY.VOLUNTEER14_q1
P01764	20 117 HV303 HUMAN RecName Full Ig heavy chain V III region VH26 Flags Precursor	Uniprot	21224.4	10559.7	3	35.71	HEALTHY.VOLUNTEER14_q1
P04433	21 115 KV309 HUMAN RecName Full Ig kappa chain V III region VG Flags Precursor Fragment	Uniprot	8269.81	10464.6	3	35.79	HEALTHY.VOLUNTEER14_q1
P02654	27 83 APOC1 HUMAN RecName Full Apolipoprotein C I Short Apo CI Short ApoC I Flags Precursor	Uniprot	2682.94	6630.58	3	49.12	HEALTHY.VOLUNTEER14_q1
P02652	19 100 APOA2 HUMAN RecName Full Apolipoprotein A II Short Apo AII Short ApoA II Contains RecName F	Uniprot	36527.2	9360.69	4	47.56	HEALTHY.VOLUNTEER14_q1
P02656	21 99 APOC3 HUMAN RecName Full Apolipoprotein C III Short Apo CIII Short ApoC III Flags Precursor	Uniprot	15343.4	8764.68	4	67.09	HEALTHY.VOLUNTEER14_q1
P04207	21 129 KV308 HUMAN RecName Full Ig kappa chain V III region CLL AltName Full Rheumatoid factor Fla	Uniprot	4542.44	12164.6	4	45.87	HEALTHY.VOLUNTEER14_q1
P01842	LAC HUMAN RecName Full Ig lambda chain C regions	Uniprot	52744.3	11407.6	5	68.57	HEALTHY.VOLUNTEER14_q1
P19652	19 201 A1AG2 HUMAN RecName Full Alpha 1 acid glycoprotein 2 Short AGP 2 AltName Full Orosomucoid 2	Uniprot	4253.15	21936.3	5	33.33	HEALTHY.VOLUNTEER14_q1
P05090	21 189 APOD HUMAN RecName Full Apolipoprotein D Short Apo D Short ApoD Flags Precursor	Uniprot	1122.07	19588.2	5	33.14	HEALTHY.VOLUNTEER14_q1
P05155	23 500 IC1 HUMAN RecName Full Plasma protease C1 inhibitor Short C1 Inh Short C1Inh AltName Full C	Uniprot	687.034	53071.6	5	9.62	HEALTHY.VOLUNTEER14_q1
P01019	34 485 ANGT HUMAN RecName Full Angiotensinogen AltName Full Serpin A8 Contains RecName Full Angio	Uniprot	660.602	49989.3	5	14.16	HEALTHY.VOLUNTEER14_q1
P01834	IGKC HUMAN RecName Full Ig kappa chain C region	Uniprot	96701.4	11779.9	6	83.02	HEALTHY.VOLUNTEER14_q1
P04196	19 525 HRG HUMAN RecName Full Histidine rich glycoprotein AltName Full Histidine proline rich glyc	Uniprot	1091.37	58572.4	6	23.08	HEALTHY.VOLUNTEER14_q1
P25311	18 295 ZA2G HUMAN RecName Full Zinc alpha 2 glycoprotein AltName Full Zn alpha 2 glycoprotein Shor	Uniprot	722.19	32373.1	6	29.5	HEALTHY.VOLUNTEER14_q1
P02763	19 201 A1AG1 HUMAN RecName Full Alpha 1 acid glycoprotein 1 Short AGP 1 AltName Full Orosomucoid 1	Uniprot	9726.82	21788.2	7	44.81	HEALTHY.VOLUNTEER14_q1
P02749	20 345 APOH HUMAN RecName Full Beta 2 glycoprotein 1 AltName Full Beta 2 glycoprotein I Short Beta	Uniprot	2526.89	37509.2	7	36.5	HEALTHY.VOLUNTEER14_q1
P02760	20 352 AMBP HUMAN RecName Full Protein AMBP Contains RecName Full Alpha 1 microglobulin Short Prot	Uniprot	543.261	37970.6	7	30.63	HEALTHY.VOLUNTEER14_q1
P02765	19 367 FETUA HUMAN RecName Full Alpha 2 HS glycoprotein AltName Full Ba alpha 2 glycoprotein AltNa	Uniprot	5566.67	38011.5	8	36.68	HEALTHY.VOLUNTEER14_q1
P27169	2 355 PON1 HUMAN RecName Full Serum paraoxonase arylesterase 1 Short PON 1 EC 3 1 1 2 EC 3 1 8 1 Al	Uniprot	1016	39789.3	8	32.2	HEALTHY.VOLUNTEER14_q1
P00751	26 764 CFAB HUMAN RecName Full Complement factor B EC 3 4 21 47 AltName Full C3 C5 convertase AltN	Uniprot	482.034	84312.5	8	13.67	HEALTHY.VOLUNTEER14_q1
P04004	20 478 VTNC HUMAN RecName Full Vitronectin AltName Full Serum spreading factor Short S protein Alt	Uniprot	465.347	53076.4	8	25.49	HEALTHY.VOLUNTEER14_q1
P10909	23 449 CLUS HUMAN RecName Full Clusterin AltName Full Complement associated protein SP 40 40 AltNa	Uniprot	1988.62	50632.9	9	29.04	HEALTHY.VOLUNTEER14_q1
O43866	20 347 CD5L HUMAN RecName Full CD5 antigen like AltName Full SP alpha AltName Full CT 2 AltName	Uniprot	1427.65	37538	9	42.99	HEALTHY.VOLUNTEER14_q1
P68871	2 147 HBB HUMAN RecName Full Hemoglobin subunit beta AltName Full Hemoglobin beta chain AltName F	Uniprot	8456.56	15981.3	10	88.36	HEALTHY.VOLUNTEER14_q1
P01008	33 464 ANT3 HUMAN RecName Full Antithrombin III Short ATIII Flags Precursor	Uniprot	2742.55	49381.4	11	34.49	HEALTHY.VOLUNTEER14_q1
P01861	IGHG4 HUMAN RecName Full Ig gamma 4 chain C region	Uniprot	20803.9	36453.8	12	51.68	HEALTHY.VOLUNTEER14_q1
P01860	IGHG3 HUMAN RecName Full Ig gamma 3 chain C region AltName Full Heavy chain disease protein AltNam	Uniprot	16260.7	42313.5	12	39.52	HEALTHY.VOLUNTEER14_q1
P01877	IGHA2 HUMAN RecName Full Ig alpha 2 chain C region	Uniprot	7409.75	37324.7	12	61.18	HEALTHY.VOLUNTEER14_q1
P01011	24 423 AACT HUMAN RecName Full Alpha 1 antichymotrypsin Short ACT AltName Full Cell growth inhibit	Uniprot	3093.44	45322.9	12	42.25	HEALTHY.VOLUNTEER14_q1
P04217	22 495 A1BG HUMAN RecName Full Alpha 1B glycoprotein AltName Full Alpha 1 B glycoprotein Flags Pr	Uniprot	1937.31	52511	12	44.51	HEALTHY.VOLUNTEER14_q1
P19827	28 911 ITIH1 HUMAN RecName Full Inter alpha trypsin inhibitor heavy chain H1 Short Inter alpha inhi	Uniprot	573.171	98927.9	12	16.29	HEALTHY.VOLUNTEER14_q1
P01876	IGHA1 HUMAN RecName Full Ig alpha 1 chain C region	Uniprot	20476.3	38510.1	13	54.39	HEALTHY.VOLUNTEER14_q1
P19823	19 946 ITIH2 HUMAN RecName Full Inter alpha trypsin inhibitor heavy chain H2 Short Inter alpha inhi	Uniprot	789.755	104695	13	21.66	HEALTHY.VOLUNTEER14_q1
P00734	25 622 THRB HUMAN RecName Full Prothrombin EC 3 4 21 5 AltName Full Coagulation factor II Contains	Uniprot	442.662	68962.6	13	27.76	HEALTHY.VOLUNTEER14_q1
P01859	IGHG2 HUMAN RecName Full Ig gamma 2 chain C region	Uniprot	19239.7	36528	14	59.51	HEALTHY.VOLUNTEER14_q1
P06727	21 396 APOA4 HUMAN RecName Full Apolipoprotein A IV Short Apo AIV Short ApoA IV Flags Precursor	Uniprot	2100.3	43402.6	14	43.62	HEALTHY.VOLUNTEER14_q1
P02647	19 267 APOA1 HUMAN RecName Full Apolipoprotein A I Short Apo AI Short ApoA I Contains RecName Full	Uniprot	46272.7	28961.6	15	61.04	HEALTHY.VOLUNTEER14_q1
P01857	IGHG1 HUMAN RecName Full Ig gamma 1 chain C region	Uniprot	43497.3	36619.2	15	60.3	HEALTHY.VOLUNTEER14_q1
P01871	IGHM HUMAN RecName Full Ig mu chain C region	Uniprot	18539.7	49991	15	39.38	HEALTHY.VOLUNTEER14_q1
P01042	19 644 KNG1 HUMAN RecName Full Kininogen 1 AltName Full High molecular weight kininogen Short HMWK	Uniprot	1704.17	70923.3	15	36.42	HEALTHY.VOLUNTEER14_q1
Q14624	29 930 ITIH4 HUMAN RecName Full Inter alpha trypsin inhibitor heavy chain H4 Short Inter alpha inhi	Uniprot	886.263	100472	15	22.62	HEALTHY.VOLUNTEER14_q1
P02790	24 462 HEMO HUMAN RecName Full Hemopexin AltName Full Beta 1B glycoprotein Flags Precursor	Uniprot	15525.5	49979.8	16	47.61	HEALTHY.VOLUNTEER14_q1
P02774	17 474 VTDB HUMAN RecName Full Vitamin D binding protein Short DBP Short VDB AltName Full Group sp	Uniprot	3651.29	52840.3	17	51.97	HEALTHY.VOLUNTEER14_q1
P04003	49 597 C4BPA HUMAN RecName Full C4b binding protein alpha chain Short C4bp AltName Full Proline ri	Uniprot	1337.35	63723.7	17	45.72	HEALTHY.VOLUNTEER14_q1
P00747	20 810 PLMN HUMAN RecName Full Plasminogen EC 3 4 21 7 Contains RecName Full Plasmin heavy chain A	Uniprot	1081.79	91169.8	18	29.58	HEALTHY.VOLUNTEER14_q1
P02679	27 453 FIBG HUMAN RecName Full Fibrinogen gamma chain Flags Precursor	Uniprot	7497.54	49053.4	19	50.82	HEALTHY.VOLUNTEER14_q1
P01009	25 418 A1AT HUMAN RecName Full Alpha 1 antitrypsin AltName Full Alpha 1 protease inhibitor AltName	Uniprot	17177	44381.6	22	55.84	HEALTHY.VOLUNTEER14_q1
P02671	20 866 FIBA HUMAN RecName Full Fibrinogen alpha chain Contains RecName Full Fibrinopeptide A Flags	Uniprot	3397.29	93561.9	22	35.18	HEALTHY.VOLUNTEER14_q1
P00738	19 406 HPT HUMAN RecName Full Haptoglobin Contains RecName Full Haptoglobin alpha chain Contains R	Uniprot	24781.4	44033.4	23	73.97	HEALTHY.VOLUNTEER14_q1
P02675	31 491 FIBB HUMAN RecName Full Fibrinogen beta chain Contains RecName Full Fibrinopeptide B Flags	Uniprot	12333.2	52941.9	26	63.34	HEALTHY.VOLUNTEER14_q1
P00450	20 1065 CERU HUMAN RecName Full Ceruloplasmin EC 1 16 3 1 AltName Full Ferroxidase Flags Precurso	Uniprot	1582.77	120884	29	40.73	HEALTHY.VOLUNTEER14_q1
P08603	19 1231 CFAH HUMAN RecName Full Complement factor H AltName Full H factor 1 Flags Precursor	Uniprot	837.69	141615	30	38.5	HEALTHY.VOLUNTEER14_q1
P02787	20 698 TRFE HUMAN RecName Full Serotransferrin Short Transferrin AltName Full Siderophilin AltName	Uniprot	38474	77348.6	37	70.4	HEALTHY.VOLUNTEER14_q1
P0C0L5	20 1744 CO4B HUMAN RecName Full Complement C4 B AltName Full Basic complement C4 AltName Full C3	Uniprot	1327.6	192082	38	35.25	HEALTHY.VOLUNTEER14_q1
P02768	19 609 ALBU HUMAN RecName Full Serum albumin Flags Precursor	Uniprot	147942	69240.2	49	78.17	HEALTHY.VOLUNTEER14_q1
P01023	24 1474 A2MG HUMAN RecName Full Alpha 2 macroglobulin Short Alpha 2 M AltName Full C3 and PZP like	Uniprot	18504.9	162223	62	57.06	HEALTHY.VOLUNTEER14_q1
P01024	23 1663 CO3 HUMAN RecName Full Complement C3 AltName Full C3 and PZP like alpha 2 macroglobulin do	Uniprot	7991.15	186491	75	55.88	HEALTHY.VOLUNTEER14_q1
P04114	28 4563 APOB HUMAN RecName Full Apolipoprotein B 100 Short Apo B 100 Contains RecName Full Apolipo	Uniprot	789.948	514243	90	26.85	HEALTHY.VOLUNTEER14_q1
P01621	5 100 KV303 HUMAN RecName Full Ig kappa chain V III region NG9 Flags Precursor Fragment	Uniprot	18113.2	10502.6	2	28.13	HEALTHY.VOLUNTEER15_q2
P04433	21 115 KV309 HUMAN RecName Full Ig kappa chain V III region VG Flags Precursor Fragment	Uniprot	6392.29	10464.6	2	26.32	HEALTHY.VOLUNTEER15_q2
P04207	21 129 KV308 HUMAN RecName Full Ig kappa chain V III region CLL AltName Full Rheumatoid factor Fla	Uniprot	2869.12	12164.6	2	22.94	HEALTHY.VOLUNTEER15_q2
P06309	5 117 KV205 HUMAN RecName Full Ig kappa chain V II region GM607 Flags Precursor Fragment	Uniprot	2071.24	12490	2	32.74	HEALTHY.VOLUNTEER15_q2
P05090	21 189 APOD HUMAN RecName Full Apolipoprotein D Short Apo D Short ApoD Flags Precursor	Uniprot	705.827	19588.2	2	13.02	HEALTHY.VOLUNTEER15_q2
P02656	21 99 APOC3 HUMAN RecName Full Apolipoprotein C III Short Apo CIII Short ApoC III Flags Precursor	Uniprot	6263.56	8764.68	3	43.04	HEALTHY.VOLUNTEER15_q2
P01764	20 117 HV303 HUMAN RecName Full Ig heavy chain V III region VH26 Flags Precursor	Uniprot	4424.41	10559.7	3	35.71	HEALTHY.VOLUNTEER15_q2
P02654	27 83 APOC1 HUMAN RecName Full Apolipoprotein C I Short Apo CI Short ApoC I Flags Precursor	Uniprot	3927.68	6630.58	3	49.12	HEALTHY.VOLUNTEER15_q2
P69905	2 142 HBA HUMAN RecName Full Hemoglobin subunit alpha AltName Full Hemoglobin alpha chain AltName	Uniprot	1721.74	15183.4	3	42.55	HEALTHY.VOLUNTEER15_q2
P04004	20 478 VTNC HUMAN RecName Full Vitronectin AltName Full Serum spreading factor Short S protein Alt	Uniprot	236.168	53076.4	3	8.93	HEALTHY.VOLUNTEER15_q2
P01766	HV305 HUMAN RecName Full Ig heavy chain V III region BRO	Uniprot	12940	13340.8	4	45	HEALTHY.VOLUNTEER15_q2
P01593	KV101 HUMAN RecName Full Ig kappa chain V I region AG	Uniprot	6122.1	12106.4	4	53.7	HEALTHY.VOLUNTEER15_q2
P25311	18 295 ZA2G HUMAN RecName Full Zinc alpha 2 glycoprotein AltName Full Zn alpha 2 glycoprotein Shor	Uniprot	807.32	32373.1	4	26.98	HEALTHY.VOLUNTEER15_q2
P05155	23 500 IC1 HUMAN RecName Full Plasma protease C1 inhibitor Short C1 Inh Short C1Inh AltName Full C	Uniprot	473.8	53071.6	4	9.62	HEALTHY.VOLUNTEER15_q2
P01842	LAC HUMAN RecName Full Ig lambda chain C regions	Uniprot	50327.1	11407.6	5	68.57	HEALTHY.VOLUNTEER15_q2
P02652	19 100 APOA2 HUMAN RecName Full Apolipoprotein A II Short Apo AII Short ApoA II Contains RecName F	Uniprot	19378	9360.69	5	53.66	HEALTHY.VOLUNTEER15_q2
O43866	20 347 CD5L HUMAN RecName Full CD5 antigen like AltName Full SP alpha AltName Full CT 2 AltName	Uniprot	337.964	37538	5	24.09	HEALTHY.VOLUNTEER15_q2
P02649	19 317 APOE HUMAN RecName Full Apolipoprotein E Short Apo E Flags Precursor	Uniprot	249.113	34293.8	5	27.42	HEALTHY.VOLUNTEER15_q2
P01834	IGKC HUMAN RecName Full Ig kappa chain C region	Uniprot	84788.2	11779.9	6	80.19	HEALTHY.VOLUNTEER15_q2
P68871	2 147 HBB HUMAN RecName Full Hemoglobin subunit beta AltName Full Hemoglobin beta chain AltName F	Uniprot	4119.11	15981.3	7	63.01	HEALTHY.VOLUNTEER15_q2
P02763	19 201 A1AG1 HUMAN RecName Full Alpha 1 acid glycoprotein 1 Short AGP 1 AltName Full Orosomucoid 1	Uniprot	6599.32	21788.2	8	53.01	HEALTHY.VOLUNTEER15_q2
P19652	19 201 A1AG2 HUMAN RecName Full Alpha 1 acid glycoprotein 2 Short AGP 2 AltName Full Orosomucoid 2	Uniprot	3141.13	21936.3	8	38.8	HEALTHY.VOLUNTEER15_q2
P02749	20 345 APOH HUMAN RecName Full Beta 2 glycoprotein 1 AltName Full Beta 2 glycoprotein I Short Beta	Uniprot	2764.04	37509.2	8	36.81	HEALTHY.VOLUNTEER15_q2
P06396	28 782 GELS HUMAN RecName Full Gelsolin AltName Full Actin depolymerizing factor Short ADF AltName	Uniprot	223.825	83244.4	8	15.5	HEALTHY.VOLUNTEER15_q2
P04217	22 495 A1BG HUMAN RecName Full Alpha 1B glycoprotein AltName Full Alpha 1 B glycoprotein Flags Pr	Uniprot	1139.81	52511	9	32.7	HEALTHY.VOLUNTEER15_q2
P04196	19 525 HRG HUMAN RecName Full Histidine rich glycoprotein AltName Full Histidine proline rich glyc	Uniprot	364.58	58572.4	9	24.46	HEALTHY.VOLUNTEER15_q2
P02765	19 367 FETUA HUMAN RecName Full Alpha 2 HS glycoprotein AltName Full Ba alpha 2 glycoprotein AltNa	Uniprot	7012.87	38011.5	10	46.99	HEALTHY.VOLUNTEER15_q2
P01042	19 644 KNG1 HUMAN RecName Full Kininogen 1 AltName Full High molecular weight kininogen Short HMWK	Uniprot	1209.45	70923.3	10	27.32	HEALTHY.VOLUNTEER15_q2
P10909	23 449 CLUS HUMAN RecName Full Clusterin AltName Full Complement associated protein SP 40 40 AltNa	Uniprot	1603.96	50632.9	11	34.89	HEALTHY.VOLUNTEER15_q2
P04003	49 597 C4BPA HUMAN RecName Full C4b binding protein alpha chain Short C4bp AltName Full Proline ri	Uniprot	902.851	63723.7	11	28.96	HEALTHY.VOLUNTEER15_q2
P00751	26 764 CFAB HUMAN RecName Full Complement factor B EC 3 4 21 47 AltName Full C3 C5 convertase AltN	Uniprot	640.095	84312.5	11	20.84	HEALTHY.VOLUNTEER15_q2
P19827	28 911 ITIH1 HUMAN RecName Full Inter alpha trypsin inhibitor heavy chain H1 Short Inter alpha inhi	Uniprot	615.09	98927.9	11	15.95	HEALTHY.VOLUNTEER15_q2
P01877	IGHA2 HUMAN RecName Full Ig alpha 2 chain C region	Uniprot	5755.23	37324.7	12	61.18	HEALTHY.VOLUNTEER15_q2
P01011	24 423 AACT HUMAN RecName Full Alpha 1 antichymotrypsin Short ACT AltName Full Cell growth inhibit	Uniprot	2448.32	45322.9	12	34.25	HEALTHY.VOLUNTEER15_q2
P00734	25 622 THRB HUMAN RecName Full Prothrombin EC 3 4 21 5 AltName Full Coagulation factor II Contains	Uniprot	281.991	68962.6	12	21.07	HEALTHY.VOLUNTEER15_q2
P01861	IGHG4 HUMAN RecName Full Ig gamma 4 chain C region	Uniprot	24959.4	36453.8	13	56.27	HEALTHY.VOLUNTEER15_q2
P01859	IGHG2 HUMAN RecName Full Ig gamma 2 chain C region	Uniprot	22839.4	36528	13	52.76	HEALTHY.VOLUNTEER15_q2
P01876	IGHA1 HUMAN RecName Full Ig alpha 1 chain C region	Uniprot	17418.2	38510.1	13	54.39	HEALTHY.VOLUNTEER15_q2
P01008	33 464 ANT3 HUMAN RecName Full Antithrombin III Short ATIII Flags Precursor	Uniprot	4563.72	49381.4	13	37.73	HEALTHY.VOLUNTEER15_q2
P01860	IGHG3 HUMAN RecName Full Ig gamma 3 chain C region AltName Full Heavy chain disease protein AltNam	Uniprot	31705.5	42313.5	14	50.13	HEALTHY.VOLUNTEER15_q2
P02647	19 267 APOA1 HUMAN RecName Full Apolipoprotein A I Short Apo AI Short ApoA I Contains RecName Full	Uniprot	43952.9	28961.6	15	63.86	HEALTHY.VOLUNTEER15_q2
P01871	IGHM HUMAN RecName Full Ig mu chain C region	Uniprot	5892.65	49991	15	40.27	HEALTHY.VOLUNTEER15_q2
P19823	19 946 ITIH2 HUMAN RecName Full Inter alpha trypsin inhibitor heavy chain H2 Short Inter alpha inhi	Uniprot	1072.38	104695	15	21.55	HEALTHY.VOLUNTEER15_q2
P01857	IGHG1 HUMAN RecName Full Ig gamma 1 chain C region	Uniprot	56514.4	36619.2	16	60.3	HEALTHY.VOLUNTEER15_q2
P02790	24 462 HEMO HUMAN RecName Full Hemopexin AltName Full Beta 1B glycoprotein Flags Precursor	Uniprot	9605.42	49979.8	17	50.11	HEALTHY.VOLUNTEER15_q2
P06727	21 396 APOA4 HUMAN RecName Full Apolipoprotein A IV Short Apo AIV Short ApoA IV Flags Precursor	Uniprot	2200.04	43402.6	17	57.98	HEALTHY.VOLUNTEER15_q2
Q14624	29 930 ITIH4 HUMAN RecName Full Inter alpha trypsin inhibitor heavy chain H4 Short Inter alpha inhi	Uniprot	489.763	100472	17	19.51	HEALTHY.VOLUNTEER15_q2
P02774	17 474 VTDB HUMAN RecName Full Vitamin D binding protein Short DBP Short VDB AltName Full Group sp	Uniprot	4834.23	52840.3	18	54.8	HEALTHY.VOLUNTEER15_q2
P00738	19 406 HPT HUMAN RecName Full Haptoglobin Contains RecName Full Haptoglobin alpha chain Contains R	Uniprot	15979.5	44033.4	20	63.92	HEALTHY.VOLUNTEER15_q2
P02679	27 453 FIBG HUMAN RecName Full Fibrinogen gamma chain Flags Precursor	Uniprot	9033.52	49053.4	20	64.64	HEALTHY.VOLUNTEER15_q2
P01009	25 418 A1AT HUMAN RecName Full Alpha 1 antitrypsin AltName Full Alpha 1 protease inhibitor AltName	Uniprot	13651.7	44381.6	21	56.09	HEALTHY.VOLUNTEER15_q2
P00450	20 1065 CERU HUMAN RecName Full Ceruloplasmin EC 1 16 3 1 AltName Full Ferroxidase Flags Precurso	Uniprot	1135.72	120884	24	39.1	HEALTHY.VOLUNTEER15_q2
P00747	20 810 PLMN HUMAN RecName Full Plasminogen EC 3 4 21 7 Contains RecName Full Plasmin heavy chain A	Uniprot	1095.71	91169.8	24	41.85	HEALTHY.VOLUNTEER15_q2
P02671	20 866 FIBA HUMAN RecName Full Fibrinogen alpha chain Contains RecName Full Fibrinopeptide A Flags	Uniprot	5082.92	93561.9	25	35.54	HEALTHY.VOLUNTEER15_q2
P08603	19 1231 CFAH HUMAN RecName Full Complement factor H AltName Full H factor 1 Flags Precursor	Uniprot	938.702	141615	26	29.02	HEALTHY.VOLUNTEER15_q2
P02675	31 491 FIBB HUMAN RecName Full Fibrinogen beta chain Contains RecName Full Fibrinopeptide B Flags	Uniprot	15553.1	52941.9	27	76.36	HEALTHY.VOLUNTEER15_q2
P0C0L5	20 1744 CO4B HUMAN RecName Full Complement C4 B AltName Full Basic complement C4 AltName Full C3	Uniprot	614.505	192082	29	24.64	HEALTHY.VOLUNTEER15_q2
P0C0L4	20 1744 CO4A HUMAN RecName Full Complement C4 A AltName Full Acidic complement C4 AltName Full C3	Uniprot	614.505	192117	29	24.64	HEALTHY.VOLUNTEER15_q2
P02787	20 698 TRFE HUMAN RecName Full Serotransferrin Short Transferrin AltName Full Siderophilin AltName	Uniprot	38492.4	77348.6	36	65.39	HEALTHY.VOLUNTEER15_q2
P02768	19 609 ALBU HUMAN RecName Full Serum albumin Flags Precursor	Uniprot	151908	69240.2	52	79.19	HEALTHY.VOLUNTEER15_q2
P01023	24 1474 A2MG HUMAN RecName Full Alpha 2 macroglobulin Short Alpha 2 M AltName Full C3 and PZP like	Uniprot	10381.7	162223	59	55.96	HEALTHY.VOLUNTEER15_q2
P04114	28 4563 APOB HUMAN RecName Full Apolipoprotein B 100 Short Apo B 100 Contains RecName Full Apolipo	Uniprot	504.2	514243	78	23.5	HEALTHY.VOLUNTEER15_q2
P01024	23 1663 CO3 HUMAN RecName Full Complement C3 AltName Full C3 and PZP like alpha 2 macroglobulin do	Uniprot	11595.4	186491	80	64.47	HEALTHY.VOLUNTEER15_q2
P01621	5 100 KV303 HUMAN RecName Full Ig kappa chain V III region NG9 Flags Precursor Fragment	Uniprot	18643	10502.6	2	28.13	HEALTHY.VOLUNTEER16_q3
P06309	5 117 KV205 HUMAN RecName Full Ig kappa chain V II region GM607 Flags Precursor Fragment	Uniprot	1558.25	12490	2	32.74	HEALTHY.VOLUNTEER16_q3
P01766	HV305 HUMAN RecName Full Ig heavy chain V III region BRO	Uniprot	14902.4	13340.8	3	29.17	HEALTHY.VOLUNTEER16_q3
P01601	23 117 KV109 HUMAN RecName Full Ig kappa chain V I region HK101 Flags Precursor Fragment	Uniprot	7947.26	10497.6	3	42.11	HEALTHY.VOLUNTEER16_q3
P05155	23 500 IC1 HUMAN RecName Full Plasma protease C1 inhibitor Short C1 Inh Short C1Inh AltName Full C	Uniprot	623.991	53071.6	3	9.21	HEALTHY.VOLUNTEER16_q3
P01842	LAC HUMAN RecName Full Ig lambda chain C regions	Uniprot	55885.4	11407.6	4	65.71	HEALTHY.VOLUNTEER16_q3
P02656	21 99 APOC3 HUMAN RecName Full Apolipoprotein C III Short Apo CIII Short ApoC III Flags Precursor	Uniprot	17637.2	8764.68	4	67.09	HEALTHY.VOLUNTEER16_q3
P01764	20 117 HV303 HUMAN RecName Full Ig heavy chain V III region VH26 Flags Precursor	Uniprot	5473.52	10559.7	4	39.8	HEALTHY.VOLUNTEER16_q3
P69905	2 142 HBA HUMAN RecName Full Hemoglobin subunit alpha AltName Full Hemoglobin alpha chain AltName	Uniprot	5285.67	15183.4	4	48.94	HEALTHY.VOLUNTEER16_q3
P02655	23 101 APOC2 HUMAN RecName Full Apolipoprotein C II Short Apo CII Short ApoC II Flags Precursor	Uniprot	2518.46	8914.93	4	75.95	HEALTHY.VOLUNTEER16_q3
P02760	20 352 AMBP HUMAN RecName Full Protein AMBP Contains RecName Full Alpha 1 microglobulin Short Prot	Uniprot	865.28	37970.6	4	20.42	HEALTHY.VOLUNTEER16_q3
P02652	19 100 APOA2 HUMAN RecName Full Apolipoprotein A II Short Apo AII Short ApoA II Contains RecName F	Uniprot	29697.7	9360.69	5	53.66	HEALTHY.VOLUNTEER16_q3
P02654	27 83 APOC1 HUMAN RecName Full Apolipoprotein C I Short Apo CI Short ApoC I Flags Precursor	Uniprot	4057.61	6630.58	5	56.14	HEALTHY.VOLUNTEER16_q3
P04004	20 478 VTNC HUMAN RecName Full Vitronectin AltName Full Serum spreading factor Short S protein Alt	Uniprot	491.162	53076.4	5	12.64	HEALTHY.VOLUNTEER16_q3
P25311	18 295 ZA2G HUMAN RecName Full Zinc alpha 2 glycoprotein AltName Full Zn alpha 2 glycoprotein Shor	Uniprot	914.554	32373.1	6	33.09	HEALTHY.VOLUNTEER16_q3
P01834	IGKC HUMAN RecName Full Ig kappa chain C region	Uniprot	102315	11779.9	7	83.02	HEALTHY.VOLUNTEER16_q3
P02763	19 201 A1AG1 HUMAN RecName Full Alpha 1 acid glycoprotein 1 Short AGP 1 AltName Full Orosomucoid 1	Uniprot	12951.7	21788.2	7	44.81	HEALTHY.VOLUNTEER16_q3
P19652	19 201 A1AG2 HUMAN RecName Full Alpha 1 acid glycoprotein 2 Short AGP 2 AltName Full Orosomucoid 2	Uniprot	2470.85	21936.3	7	38.8	HEALTHY.VOLUNTEER16_q3
P01019	34 485 ANGT HUMAN RecName Full Angiotensinogen AltName Full Serpin A8 Contains RecName Full Angio	Uniprot	902.111	49989.3	7	21.46	HEALTHY.VOLUNTEER16_q3
P06396	28 782 GELS HUMAN RecName Full Gelsolin AltName Full Actin depolymerizing factor Short ADF AltName	Uniprot	258.893	83244.4	7	12.85	HEALTHY.VOLUNTEER16_q3
P10909	23 449 CLUS HUMAN RecName Full Clusterin AltName Full Complement associated protein SP 40 40 AltNa	Uniprot	1962.58	50632.9	9	29.04	HEALTHY.VOLUNTEER16_q3
P68871	2 147 HBB HUMAN RecName Full Hemoglobin subunit beta AltName Full Hemoglobin beta chain AltName F	Uniprot	7012.85	15981.3	10	78.08	HEALTHY.VOLUNTEER16_q3
P02765	19 367 FETUA HUMAN RecName Full Alpha 2 HS glycoprotein AltName Full Ba alpha 2 glycoprotein AltNa	Uniprot	6422.62	38011.5	10	43.27	HEALTHY.VOLUNTEER16_q3
P02649	19 317 APOE HUMAN RecName Full Apolipoprotein E Short Apo E Flags Precursor	Uniprot	1400.87	34293.8	10	41.14	HEALTHY.VOLUNTEER16_q3
[truncated: 1,942 more rows]
