# Supplementary material for: Accuracy and Reproducibility in Quantification of Plasma Protein Concentrations by Mass Spectrometry without the Use of Isotopic Standards
Source: PLoS One. 2015 Oct 16;10(10):e0140097. doi: 10.1371/journal.pone.0140097 (PMC4608811; doi:10.1371/journal.pone.0140097)
Supplement: S12 Table — (XLSX) [file pone.0140097.s016.xlsx]

## Sheet: Supplemental Table 12
			Supplemental Table12. Results for Apolipoproteins obtained from 5 pooled plasma samples using HI3 peptide or QconCAT based quantitation compared to literatur reference ranges.
No.	accession		name	description	median (ng/mL) *	upper (ng/mL) *	lower (ng/mL) *	HI3 peptide (ng/mL)	QconCAT (ng/mL)	Ratio QCONCAT/HI3 peptide
1	P02647		APOA1_HUMAN	Apolipoprotein A-I	1405000	843000	1967000	1750000	4.83582e+06	2.76332
2	P02652		APOA2_HUMAN	Apolipoprotein A-II	391500	261000	522000	246000	794398	3.22926
3	P06727		APOA4_HUMAN	Apolipoprotein A-IV	193500	129000	258000	139000	198160	1.42561
4	P04114		APOB_HUMAN	Apolipoprotein B-100	1100000	550000	1650000	1110000	1.91936e+06	1.72915
5	P02655		APOC2_HUMAN	Apolipoprotein C-II	117000	54000	180000	22000	61194.5	2.78157
6	P02656		APOC3_HUMAN	Apolipoprotein C-III	40050	17800	62300	52000	98999.4	1.90383
7	P02649		APOE_HUMAN	Apolipoprotein E	45500	21000	70000	73000	96426.8	1.32092
				* Hortin, GL et al. 2008, Clin. Chem., 54, pages 1608-1616
